# Supplementary material for: Gastric microbiota and predicted gene functions are altered after subtotal gastrectomy in patients with gastric cancer
Source: Sci Rep. 2016 Feb 10;6:20701. doi: 10.1038/srep20701 (PMC4748256; doi:10.1038/srep20701)
Supplement: Supplementary Table S2 [file srep20701-s2.xls]

## Sheet: supplementary.table.s2
Table S2. List of COGs enriched in the gastric microbiota before surgery.
GeneFamily	Coefficienta	AICb	Adjusted P (BH)	Annotation
COG4294	2.95454	2658.39	0	UV damage repair endonuclease
COG4944	3.67149	4431.93	0	Uncharacterized protein conserved in bacteria
COG2890	0.114175	4516.13	0	Methylase of polypeptide chain release factors
COG5420	6.4312	5171.67	0	Uncharacterized conserved small protein containing a coiled-coil domain
COG5397	2.11915	5266.48	0	Uncharacterized conserved protein
COG3807	2.17135	5486.97	0	Uncharacterized protein conserved in bacteria
COG4196	1.48711	6049.59	0	Uncharacterized protein conserved in bacteria
COG3602	1.66131	6651.8	0	Uncharacterized protein conserved in bacteria
COG2218	3.49835	6752.94	0	Formylmethanofuran dehydrogenase subunit C
COG1229	3.46009	6778.38	0	Formylmethanofuran dehydrogenase subunit A
COG1029	3.46009	6778.38	0	Formylmethanofuran dehydrogenase subunit B
COG1548	3.45948	6779.74	0	Predicted transcriptional regulator/sugar kinase
COG2457	3.45948	6779.74	0	Uncharacterized conserved protein
COG2037	3.45948	6779.74	0	Formylmethanofuran:tetrahydromethanopterin formyltransferase
COG1891	3.45948	6779.74	0	Uncharacterized protein conserved in archaea
COG1821	3.45948	6779.74	0	Predicted ATP-utilizing enzyme (ATP-grasp superfamily)
COG1411	3.45948	6779.74	0	Uncharacterized protein related to proFAR isomerase (HisA)
COG2054	3.46009	6779.86	0	Uncharacterized archaeal kinase related to aspartokinases, uridylate kinases
COG3252	3.29243	6803.86	0	Methenyltetrahydromethanopterin cyclohydrolase
COG3300	2.94583	6808.23	0	MHYT domain (predicted integral membrane sensor domain)
COG1907	3.08479	6812.71	0	Predicted archaeal sugar kinases
COG2232	3.08479	6860.87	0	Predicted ATP-dependent carboligase related to biotin carboxylase
COG4298	2.40307	7304.97	0	Uncharacterized protein conserved in bacteria
COG5531	2.41466	7632.7	0	SWIB-domain-containing proteins implicated in chromatin remodeling
COG4340	2.28901	7776.11	0	Uncharacterized protein conserved in bacteria
COG5278	3.40623	8035.26	0	Predicted periplasmic ligand-binding sensor domain
COG3403	2.9047	8197.23	0	Uncharacterized conserved protein
COG5642	2.36182	8226.37	0	Uncharacterized conserved protein
COG4094	2.95938	8238.71	0	Predicted membrane protein
COG3802	2.08398	8272.15	0	Uncharacterized protein conserved in bacteria
COG5611	2.25237	8313.48	0	Predicted nucleic-acid-binding protein, contains PIN domain
COG5572	2.56983	8963.82	0	Predicted integral membrane protein
COG3305	2.23843	9062.91	0	Predicted membrane protein
COG4398	2.38496	9495.49	0	Uncharacterized protein conserved in bacteria
COG3673	0.966984	9551.4	0	Uncharacterized conserved protein
COG5309	2.13893	9964.72	0	Exo-beta-1,3-glucanase
COG3777	1.54208	10161.7	0	Uncharacterized conserved protein
COG0329	0.0786779	10385.1	0	Dihydrodipicolinate synthase/N-acetylneuraminate lyase
COG3970	2.29566	11159.6	0	Fumarylacetoacetate (FAA) hydrolase family protein
COG3932	2.74456	11237.5	0	Uncharacterized ABC-type transport system, permease components
COG4517	2.45442	11448.6	0	Uncharacterized protein conserved in bacteria
COG0443	0.099293	11981.1	0	Molecular chaperone
COG3930	1.64614	12041.1	0	Uncharacterized protein conserved in bacteria
COG4997	3.72572	12335	0	Uncharacterized conserved protein
COG4240	3.89289	12351.3	0	Predicted kinase
COG3227	0.763169	12383.5	0	Zinc metalloprotease (elastase)
COG3952	3.59699	12390.6	0	Predicted membrane protein
COG2521	2.00401	12685.2	0	Predicted archaeal methyltransferase
COG4798	1.92103	13077.9	0	Predicted methyltransferase
COG5508	4.04343	13216.6	0	Uncharacterized conserved small protein
COG3897	1.49701	13316.5	0	Predicted methyltransferase
COG0265	0.289294	13445	0	Trypsin-like serine proteases, typically periplasmic, contain C-terminal PDZ domain
COG4555	2.32576	13783.6	0	ABC-type Na+ transport system, ATPase component
COG3931	2.74275	14143.9	0	Predicted N-formylglutamate amidohydrolase
COG1656	3.68869	14405.5	0	Uncharacterized conserved protein
COG4902	3.21752	14441.1	0	Uncharacterized protein conserved in archaea
COG3495	1.5318	14447.2	0	Uncharacterized protein conserved in bacteria
COG4190	2.97698	14503.6	0	Predicted transcriptional regulator
COG1895	3.56909	14520.4	0	Uncharacterized conserved protein related to C-terminal domain of eukaryotic chaperone, SACSIN
COG5608	2.72618	14776.7	0	Conserved secreted protein
COG3660	1.97644	14978.6	0	Predicted nucleoside-diphosphate-sugar epimerase
COG4710	1.87629	15019.9	0	Predicted DNA-binding protein with an HTH domain
COG2192	3.08452	15166.8	0	Predicted carbamoyl transferase, NodU family
COG5268	2.62914	15503.2	0	Type IV secretory pathway, TrbD component
COG4645	3.37169	15938.6	0	Uncharacterized protein conserved in bacteria
COG5606	1.94778	15946.6	0	Uncharacterized conserved small protein
COG3002	1.57293	16047.5	0	Uncharacterized protein conserved in bacteria
COG5486	3.40271	16597.1	0	Predicted metal-binding integral membrane protein
COG3358	1.33845	16674.5	0	Uncharacterized conserved protein
COG4689	3.37173	16808.4	0	Acetoacetate decarboxylase
COG3946	2.68793	16891.1	0	Type IV secretory pathway, VirJ component
COG3701	1.43663	17112.6	0	Type IV secretory pathway, TrbF components
COG4702	2.57029	17235.9	0	Uncharacterized conserved protein
COG3546	0.740978	17317.3	0	Mn-containing catalase
COG3199	1.54656	17583.2	0	Uncharacterized conserved protein
COG4547	0.896784	17711.5	0	Cobalamin biosynthesis protein CobT (nicotinate-mononucleotide:5, 6-dimethylbenzimidazole phosphoribosyltransferase)
COG3744	1.13942	17987.5	0	Uncharacterized protein conserved in bacteria
COG4529	0.750727	18167.6	0	Uncharacterized protein conserved in bacteria
COG1657	4.81788	18593.6	0	Squalene cyclase
COG1718	1.10692	18721.5	0	Serine/threonine protein kinase involved in cell cycle control
COG3915	2.06044	19020	0	Uncharacterized protein conserved in bacteria
COG3202	2.85147	19386.1	0	ATP/ADP translocase
COG3565	3.17809	19416.1	0	Predicted dioxygenase of extradiol dioxygenase family
COG5316	4.52142	19697.2	0	Uncharacterized conserved protein
COG2198	1.85518	19742.7	0	FOG: HPt domain
COG1173	0.0964572	20286.4	0	ABC-type dipeptide/oligopeptide/nickel transport systems, permease components
COG5653	2.9045	20291.1	0	Protein involved in cellulose biosynthesis (CelD)
COG4275	3.22417	20492.7	0	Uncharacterized conserved protein
COG4446	4.03198	20603.9	0	Uncharacterized protein conserved in bacteria
COG0436	0.108891	20695.6	0	Aspartate/tyrosine/aromatic aminotransferase
COG4317	1.62414	21100.6	0	Uncharacterized protein conserved in bacteria
COG3577	1.71171	21688.5	0	Predicted aspartyl protease
COG3169	0.721169	21946	0	Uncharacterized protein conserved in bacteria
COG0601	0.0801921	21969.3	0	ABC-type dipeptide/oligopeptide/nickel transport systems, permease components
COG5649	3.5257	21974.8	0	Uncharacterized conserved protein
COG5621	2.25952	21978.2	0	Predicted secreted hydrolase
COG3913	2.27501	22647.6	0	Uncharacterized protein conserved in bacteria
COG3474	2.12737	22855.5	0	Cytochrome c2
COG1458	6.82702	23309.5	0	Predicted DNA-binding protein containing PIN domain
COG1423	6.49054	23315.4	0	ATP-dependent DNA ligase, homolog of eukaryotic ligase III
COG3558	2.39256	23335.5	0	Uncharacterized protein conserved in bacteria
COG5428	5.14119	23339.1	0	Uncharacterized conserved small protein
COG3462	1.73919	23408.6	0	Predicted membrane protein
COG4764	1.98264	23443.5	0	Uncharacterized protein conserved in bacteria
COG2874	6.66665	23523.5	0	Predicted ATPases involved in biogenesis of archaeal flagella
COG3569	2.70577	23545.6	0	Topoisomerase IB
COG1833	5.7374	23556.5	0	Uncharacterized conserved protein
COG4892	2.27983	23668.4	0	Predicted heme/steroid binding protein
COG3650	2.48006	24196.9	0	Predicted membrane protein
COG4307	0.992693	24376.1	0	Uncharacterized protein conserved in bacteria
COG4253	3.62966	24456.5	0	Uncharacterized protein conserved in bacteria
COG0129	0.369564	24632.2	0	Dihydroxyacid dehydratase/phosphogluconate dehydratase
COG3222	0.811376	24816.7	0	Uncharacterized protein conserved in bacteria
COG3945	0.756686	24834.3	0	Uncharacterized conserved protein
COG0031	0.132177	24889.8	0	Cysteine synthase
COG4590	1.77519	25103.7	0	ABC-type uncharacterized transport system, permease component
COG5589	1.79252	25108.9	0	Uncharacterized conserved protein
COG1795	4.30976	25206.5	0	Uncharacterized conserved protein
COG2318	1.43216	25226.1	0	Uncharacterized protein conserved in bacteria
COG3508	1.99156	25287.4	0	Homogentisate 1,2-dioxygenase
COG4782	4.78996	25327.2	0	Uncharacterized protein conserved in bacteria
COG3514	2.24681	25384.3	0	Uncharacterized protein conserved in bacteria
COG0350	0.125495	25871.3	0	Methylated DNA-protein cysteine methyltransferase
COG0251	0.21695	26135.4	0	Putative translation initiation inhibitor, yjgF family
COG0645	1.41547	26473.5	0	Predicted kinase
COG3818	0.908358	26502.9	0	Predicted acetyltransferase, GNAT superfamily
COG4924	2.2199	26590.9	0	Uncharacterized protein conserved in bacteria
COG4521	0.582667	26716.4	0	ABC-type taurine transport system, periplasmic component
COG3752	1.33509	27273.9	0	Predicted membrane protein
COG5507	0.628452	27842.9	0	Uncharacterized conserved protein
COG4525	0.632153	27905.3	0	ABC-type taurine transport system, ATPase component
COG4451	4.24318	27915.9	0	Ribulose bisphosphate carboxylase small subunit
COG4663	1.08259	28002.5	0	TRAP-type mannitol/chloroaromatic compound transport system, periplasmic component
COG5615	3.43722	28145.8	0	Predicted integral membrane protein
COG2070	0.420863	29013.3	0	Dioxygenases related to 2-nitropropane dioxygenase
COG5622	4.48326	29017.7	0	Protein required for attachment to host cells
COG3652	2.45607	29137.6	0	Predicted outer membrane protein
COG4949	4.10806	29206.3	0	Uncharacterized membrane-anchored protein conserved in bacteria
COG1916	2.35958	29772.1	0	Uncharacterized homolog of PrgY (pheromone shutdown protein)
COG0726	0.221914	29812.8	0	Predicted xylanase/chitin deacetylase
COG3249	2.35198	30273.6	0	Uncharacterized protein conserved in bacteria
COG1475	0.0868565	30679.4	0	Predicted transcriptional regulators
COG3598	0.914304	30775	0	RecA-family ATPase
COG3642	1.76868	30883.5	0	Mn2+-dependent serine/threonine protein kinase
COG3492	2.92593	31525.3	0	Uncharacterized protein conserved in bacteria
COG1993	2.91944	32714	0	Uncharacterized conserved protein
COG1513	1.16506	32794.6	0	Cyanate lyase
COG1791	1.69367	33280.1	0	Uncharacterized conserved protein, contains double-stranded beta-helix domain
COG0330	0.201268	33460.9	0	Membrane protease subunits, stomatin/prohibitin homologs
COG4313	3.03481	33729.4	0	Protein involved in meta-pathway of phenol degradation
COG5476	1.29661	33829	0	Uncharacterized conserved protein
COG3812	3.09208	34365.4	0	Uncharacterized protein conserved in bacteria
COG0111	0.428284	34575.1	0	Phosphoglycerate dehydrogenase and related dehydrogenases
COG3450	2.24522	34865	0	Predicted enzyme of the cupin superfamily
COG5553	3.34142	35332.5	0	Predicted metal-dependent enzyme of the double-stranded beta helix superfamily
COG3258	2.70149	36372.1	0	Cytochrome c
COG3609	0.642598	36447.2	0	Predicted transcriptional regulators containing the CopG/Arc/MetJ DNA-binding domain
COG4244	2.76255	37215.3	0	Predicted membrane protein
COG3360	3.54569	38028.4	0	Uncharacterized conserved protein
COG0210	0.226132	38091.9	0	Superfamily I DNA and RNA helicases
COG3460	1.17651	39318.3	0	Uncharacterized enzyme of phenylacetate metabolism
COG1295	0.166052	39593.4	0	Predicted membrane protein
COG0626	0.0986201	40643.2	0	Cystathionine beta-lyases/cystathionine gamma-synthases
COG0174	0.245689	40975.2	0	Glutamine synthetase
COG2808	2.03806	41536.1	0	Transcriptional regulator
COG3741	1.32544	42650.1	0	N-formylglutamate amidohydrolase
COG0824	0.30316	42698.8	0	Predicted thioesterase
COG5430	1.44461	43426.9	0	Uncharacterized secreted protein
COG1052	0.0901112	43620.3	0	Lactate dehydrogenase and related dehydrogenases
COG4548	0.846279	44086.6	0	Nitric oxide reductase activation protein
COG5581	0.645434	44245	0	Predicted glycosyltransferase
COG1917	0.214	45157	0	Uncharacterized conserved protein, contains double-stranded beta-helix domain
COG2187	2.94405	45236.4	0	Uncharacterized protein conserved in bacteria
COG3496	0.522835	45731.4	0	Uncharacterized conserved protein
COG3395	0.370055	45806.4	0	Uncharacterized protein conserved in bacteria
COG1053	0.303189	45821.5	0	Succinate dehydrogenase/fumarate reductase, flavoprotein subunit
COG4067	1.86308	46599.3	0	Uncharacterized protein conserved in archaea
COG0204	0.0859406	46776.5	0	1-acyl-sn-glycerol-3-phosphate acyltransferase
COG1871	1.11568	47127.8	0	Chemotaxis protein; stimulates methylation of MCP proteins
COG2929	1.20859	47132.7	0	Uncharacterized protein conserved in bacteria
COG4539	0.617495	48015.7	0	Predicted membrane protein
COG1850	0.692252	49251.4	0	Ribulose 1,5-bisphosphate carboxylase, large subunit
COG3434	1.59203	49348.2	0	Predicted signal transduction protein containing EAL and modified HD-GYP domains
COG4544	4.01725	49498.4	0	Uncharacterized conserved protein
COG2766	1.38759	51562.3	0	Putative Ser protein kinase
COG0791	0.243895	52274.5	0	Cell wall-associated hydrolases (invasion-associated proteins)
COG2718	1.40923	52344.6	0	Uncharacterized conserved protein
COG2719	1.47364	52959.1	0	Uncharacterized conserved protein
COG0451	0.159134	53464.5	0	Nucleoside-diphosphate-sugar epimerases
COG0372	0.863958	55232	0	Citrate synthase
COG4805	0.70128	55929.4	0	Uncharacterized protein conserved in bacteria
COG0402	0.355819	56457.3	0	Cytosine deaminase and related metal-dependent hydrolases
COG3135	0.388937	58270.2	0	Uncharacterized protein involved in benzoate metabolism
COG3372	5.59752	59588.5	0	Uncharacterized conserved protein
COG0767	0.820927	60319.2	0	ABC-type transport system involved in resistance to organic solvents, permease component
COG0235	0.401226	60415.5	0	Ribulose-5-phosphate 4-epimerase and related epimerases and aldolases
COG4273	5.43134	61235.3	0	Uncharacterized conserved protein
COG4305	5.58102	61267.3	0	Endoglucanase C-terminal domain/subunit and related proteins
COG5061	5.61807	61267.9	0	Oxidoreductin, endoplasmic reticulum membrane-associated protein involved in disulfide bond formation
COG5019	5.59016	61268	0	Septin family protein
COG3369	4.05239	61446.1	0	Uncharacterized conserved protein
COG0161	0.919529	61456.5	0	Adenosylmethionine-8-amino-7-oxononanoate aminotransferase
COG4257	4.22515	61726.7	0	Streptogramin lyase
COG5514	1.44352	61875.8	0	Uncharacterized conserved protein
COG2050	0.664477	61877	0	Uncharacterized protein, possibly involved in aromatic compounds catabolism
COG5616	4.79352	61877.1	0	Predicted integral membrane protein
COG4994	3.44801	62682.6	0	Uncharacterized protein conserved in bacteria
COG2045	0.56681	63180.1	0	Phosphosulfolactate phosphohydrolase and related enzymes
COG3380	3.4133	63183.8	0	Predicted NAD/FAD-dependent oxidoreductase
COG0699	3.33188	63522.4	0	Predicted GTPases (dynamin-related)
COG1651	0.774396	63654.7	0	Protein-disulfide isomerase
COG4130	4.23425	63891.2	0	Predicted sugar epimerase
COG5591	4.72101	64169.5	0	Uncharacterized conserved protein
COG4714	3.85178	64169.9	0	Uncharacterized membrane-anchored protein conserved in bacteria
COG0450	0.226477	64477.6	0	Peroxiredoxin
COG1839	4.11795	64557.8	0	Uncharacterized conserved protein
COG4551	3.86795	64670.4	0	Predicted protein tyrosine phosphatase
COG4454	3.27204	65276.8	0	Uncharacterized copper-binding protein
COG1192	0.113593	65558.9	0	ATPases involved in chromosome partitioning
COG4387	1.35727	65855.2	0	Mu-like prophage protein gp36
COG4318	5.35213	65997.5	0	Uncharacterized protein conserved in bacteria
COG3190	0.394417	66594	0	Flagellar biogenesis protein
COG2602	3.45332	66596.3	0	Beta-lactamase class D
COG5126	5.20632	66707.6	0	Ca2+-binding protein (EF-Hand superfamily)
COG3517	0.403771	66925.7	0	Uncharacterized protein conserved in bacteria
COG3516	0.388965	67043.8	0	Uncharacterized protein conserved in bacteria
COG3520	0.384476	67056.9	0	Uncharacterized protein conserved in bacteria
COG2342	0.73817	67325	0	Predicted extracellular endo alpha-1,4 polygalactosaminidase or related polysaccharide hydrolase
COG3522	0.384454	67436.3	0	Uncharacterized protein conserved in bacteria
COG3503	1.24095	67500.2	0	Predicted membrane protein
COG3904	4.65624	67568.9	0	Predicted periplasmic protein
COG5005	0.877309	67576.2	0	Mu-like prophage protein gpG
COG2882	0.526486	67630.9	0	Flagellar biosynthesis chaperone
COG2212	2.50378	67847.4	0	Multisubunit Na+/H+ antiporter, MnhF subunit
COG1408	0.239356	68275.3	0	Predicted phosphohydrolases
COG1331	1.08323	68452.1	0	Highly conserved protein containing a thioredoxin domain
COG3863	0.615157	68755.2	0	Uncharacterized distant relative of cell wall-associated hydrolases
COG5532	2.22032	68965.4	0	Uncharacterized conserved protein
COG5481	5.08216	69079.7	0	Uncharacterized conserved small protein containing a coiled-coil domain
COG4373	1.82142	69329.4	0	Mu-like prophage FluMu protein gp28
COG4913	2.13013	69333.2	0	Uncharacterized protein conserved in bacteria
COG4422	0.845532	69496.5	0	Bacteriophage protein gp37
COG4784	2.76687	70560.4	0	Putative Zn-dependent protease
COG1023	3.30088	70644.3	0	Predicted 6-phosphogluconate dehydrogenase
COG4101	4.79996	70909.4	0	Predicted mannose-6-phosphate isomerase
COG5293	0.547976	70989.2	0	Uncharacterized protein conserved in bacteria
COG4430	1.72737	71162.5	0	Uncharacterized protein conserved in bacteria
COG4425	2.08051	71263.3	0	Predicted membrane protein
COG4274	5.24264	71455.5	0	Uncharacterized conserved protein
COG0288	0.262923	71633.5	0	Carbonic anhydrase
COG4382	1.79206	71721.2	0	Mu-like prophage protein gp16
COG3631	1.09478	71799.2	0	Ketosteroid isomerase-related protein
COG0424	0.177683	71827.8	0	Nucleotide-binding protein implicated in inhibition of septum formation
COG0430	1.94045	71870.7	0	RNA 3'-terminal phosphate cyclase
COG2203	2.87038	72375.6	0	FOG: GAF domain
COG5483	1.57964	72409.4	0	Uncharacterized conserved protein
COG3556	3.93913	72563.6	0	Predicted membrane protein
COG5184	1.31625	72695.7	0	Alpha-tubulin suppressor and related RCC1 domain-containing proteins
COG5477	4.17885	72714.9	0	Predicted small integral membrane protein
COG2085	2.89689	72851.7	0	Predicted dinucleotide-binding enzymes
COG0154	0.512189	72951.6	0	Asp-tRNAAsn/Glu-tRNAGln amidotransferase A subunit and related amidases
COG2608	0.0789248	73079.1	0	Copper chaperone
COG5566	2.03771	73094.5	0	Uncharacterized conserved protein
COG3518	0.575294	73126.2	0	Uncharacterized protein conserved in bacteria
COG3296	1.99591	73284.3	0	Uncharacterized protein conserved in bacteria
COG4727	4.70149	73297.9	0	Uncharacterized protein conserved in bacteria
COG3665	3.32953	73335.6	0	Uncharacterized conserved protein
COG4321	4.1369	73480.3	0	Uncharacterized protein related to arylsulfate sulfotransferase involved in siderophore biosynthesis
COG3564	3.17954	73664.1	0	Uncharacterized protein conserved in bacteria
COG3134	0.342403	73727.1	0	Predicted outer membrane lipoprotein
COG1218	0.256306	73742.7	0	3'-Phosphoadenosine 5'-phosphosulfate (PAPS) 3'-phosphatase
COG4324	4.07075	73892	0	Predicted aminopeptidase
COG4685	1.99524	74115.5	0	Uncharacterized protein conserved in bacteria
COG3280	2.14241	74269.8	0	Maltooligosyl trehalose synthase
COG3523	0.574098	74476.3	0	Uncharacterized protein conserved in bacteria
COG4341	4.06506	74730.9	0	Predicted HD phosphohydrolase
COG3234	2.00639	74759.4	0	Uncharacterized protein conserved in bacteria
COG3967	3.22246	74844.7	0	Short-chain dehydrogenase involved in D-alanine esterification of lipoteichoic acid and wall teichoic acid (D-alanine transfer protein)
COG5473	2.24699	74868.5	0	Predicted integral membrane protein
COG4188	4.20851	74939.6	0	Predicted dienelactone hydrolase
COG1009	0.518739	74978.1	0	NADH:ubiquinone oxidoreductase subunit 5 (chain L)/Multisubunit Na+/H+ antiporter, MnhA subunit
COG3540	2.99878	75059.1	0	Phosphodiesterase/alkaline phosphatase D
COG1296	0.206254	75138.1	0	Predicted branched-chain amino acid permease (azaleucine resistance)
COG4651	0.817364	75295.4	0	Kef-type K+ transport system, predicted NAD-binding component
COG4309	1.47931	75414.5	0	Uncharacterized conserved protein
COG3865	2.67802	75764.3	0	Uncharacterized protein conserved in bacteria
COG3271	2.29685	76073.1	0	Predicted double-glycine peptidase
COG2442	1.50674	76131.6	0	Uncharacterized conserved protein
COG3143	0.77654	76292.2	0	Chemotaxis protein
COG0400	0.472925	76335	0	Predicted esterase
COG2002	0.295571	76467.3	0	Regulators of stationary/sporulation gene expression
COG4270	2.13737	76479.1	0	Predicted membrane protein
COG1877	2.88417	76543.5	0	Trehalose-6-phosphatase
COG1205	0.240285	76588.8	0	Distinct helicase family with a unique C-terminal domain including a metal-binding cysteine cluster
COG4760	0.962781	76673.5	0	Predicted membrane protein
COG4267	1.83132	76759.7	0	Predicted membrane protein
COG1437	2.14245	76941.8	0	Adenylate cyclase, class 2 (thermophilic)
COG3554	3.84342	76985.2	0	Uncharacterized protein conserved in bacteria
COG1320	1.36841	77006	0	Multisubunit Na+/H+ antiporter, MnhG subunit
COG3607	1.53921	77071.3	0	Predicted lactoylglutathione lyase
COG4322	5.02911	77184.2	0	Uncharacterized protein conserved in bacteria
COG3837	3.30867	77234	0	Uncharacterized conserved protein, contains double-stranded beta-helix domain
COG4691	4.17156	77348.9	0	Plasmid stability protein
COG3739	0.417694	77350.2	0	Uncharacterized integral membrane protein
COG3823	1.9806	77374.7	0	Glutamine cyclotransferase
COG1863	1.37353	77436.9	0	Multisubunit Na+/H+ antiporter, MnhE subunit
COG1006	1.37349	77439.3	0	Multisubunit Na+/H+ antiporter, MnhC subunit
COG4520	5.6817	77582.6	0	Surface antigen
COG4867	4.00487	77859.4	0	Uncharacterized protein with a von Willebrand factor type A (vWA) domain
COG3653	3.2085	78071.7	0	N-acyl-D-aspartate/D-glutamate deacylase
COG3905	3.2507	78156.6	0	Predicted transcriptional regulator
COG3819	0.615208	78302.4	0	Predicted membrane protein
COG3817	0.615271	78307.9	0	Predicted membrane protein
COG2068	0.724277	78311.2	0	Uncharacterized MobA-related protein
COG3307	0.383412	78313	0	Lipid A core - O-antigen ligase and related enzymes
COG2094	0.873892	78447.9	0	3-methyladenine DNA glycosylase
COG5485	2.66455	78568.5	0	Predicted ester cyclase
COG3428	0.829827	78639.5	0	Predicted membrane protein
COG3281	2.62946	78671.5	0	Uncharacterized protein, probably involved in trehalose biosynthesis
COG1201	1.14625	78672.2	0	Lhr-like helicases
COG2968	0.241855	78675.2	0	Uncharacterized conserved protein
COG3938	2.6284	78845.7	0	Proline racemase
COG3208	1.49439	78890.6	0	Predicted thioesterase involved in non-ribosomal peptide biosynthesis
COG4701	0.600776	78935.2	0	Uncharacterized protein conserved in bacteria
COG3826	3.57242	78936.2	0	Uncharacterized protein conserved in bacteria
COG3001	0.44087	78999.4	0	Fructosamine-3-kinase
COG2319	0.703284	79467.2	0	FOG: WD40 repeat
COG3892	1.30673	79662.8	0	Uncharacterized protein conserved in bacteria
COG5343	3.56409	79693.7	0	Uncharacterized protein conserved in bacteria
COG3957	1.00227	79867.4	0	Phosphoketolase
COG0523	0.45251	79961.6	0	Putative GTPases (G3E family)
COG5637	3.43694	79982	0	Predicted integral membrane protein
COG1669	0.851046	80090.2	0	Predicted nucleotidyltransferases
COG3349	3.10218	80155.2	0	Uncharacterized conserved protein
COG3871	1.05799	80376.7	0	Uncharacterized stress protein (general stress protein 26)
COG4221	0.720448	80523.8	0	Short-chain alcohol dehydrogenase of unknown specificity
COG0435	0.990385	80563	0	Predicted glutathione S-transferase
COG4461	2.26383	80656.3	0	Uncharacterized protein conserved in bacteria, putative lipoprotein
COG2887	1.0937	80706.8	0	RecB family exonuclease
COG2311	0.700914	80739.9	0	Predicted membrane protein
COG1770	0.850181	80791.9	0	Protease II
COG3320	3.23296	80804.1	0	Putative dehydrogenase domain of multifunctional non-ribosomal peptide synthetases and related enzymes
COG3670	3.34119	81076.2	0	Lignostilbene-alpha,beta-dioxygenase and related enzymes
COG4636	0.954187	81444.8	0	Uncharacterized protein conserved in cyanobacteria
COG0506	1.03142	81553	0	Proline dehydrogenase
COG1038	1.00992	81599.8	0	Pyruvate carboxylase
COG1550	3.48806	81617.5	0	Uncharacterized protein conserved in bacteria
COG1259	0.25926	81690.8	0	Uncharacterized conserved protein
COG3570	3.71351	81820.5	0	Streptomycin 6-kinase
COG2733	0.329085	81832.8	0	Predicted membrane protein
COG2838	0.322574	81878	0	Monomeric isocitrate dehydrogenase
COG3920	0.374962	82053.5	0	Signal transduction histidine kinase
COG0239	0.109074	82214.9	0	Integral membrane protein possibly involved in chromosome condensation
COG3573	3.106	82340.7	0	Predicted oxidoreductase
COG4214	1.02582	82366.1	0	ABC-type xylose transport system, permease component
COG3429	1.62146	82378.3	0	Glucose-6-P dehydrogenase subunit
COG3491	1.5933	82382.2	0	Isopenicillin N synthase and related dioxygenases
COG2898	1.1894	82417.3	0	Uncharacterized conserved protein
COG3224	3.28115	82435.1	0	Uncharacterized protein conserved in bacteria
COG3268	3.43182	82625.9	0	Uncharacterized conserved protein
COG5450	2.44183	82671.6	0	Transcription regulator of the Arc/MetJ class
COG3186	3.49639	82808.9	0	Phenylalanine-4-hydroxylase
COG2362	3.31058	82848.5	0	D-aminopeptidase
COG1637	1.57821	83000.2	0	Predicted nuclease of the RecB family
COG0718	0.185735	83142.8	0	Uncharacterized protein conserved in bacteria
COG2105	0.724666	83191.3	0	Uncharacterized conserved protein
COG4226	0.328676	83196	0	Uncharacterized protein encoded in hypervariable junctions of pilus gene clusters
COG3214	1.82386	83324.9	0	Uncharacterized protein conserved in bacteria
COG5646	1.98495	83326.5	0	Uncharacterized conserved protein
COG1507	1.58375	83394.8	0	Uncharacterized conserved protein
COG3454	1.91818	83421.3	0	Metal-dependent hydrolase involved in phosphonate metabolism
COG3571	3.08111	83454.3	0	Predicted hydrolase of the alpha/beta-hydrolase fold
COG1834	0.886956	83485.8	0	N-Dimethylarginine dimethylaminohydrolase
COG2327	0.540044	83607.6	0	Uncharacterized conserved protein
COG4213	0.934964	83697.9	0	ABC-type xylose transport system, periplasmic component
COG3552	3.40807	83786.4	0	Protein containing von Willebrand factor type A (vWA) domain
COG5528	0.493341	83803.3	0	Predicted integral membrane protein
COG5434	0.335159	83804.7	0	Endopolygalacturonase
COG2943	1.0741	83982.8	0	Membrane glycosyltransferase
COG4655	4.1461	84046.7	0	Predicted membrane protein
COG1402	0.852739	84084.1	0	Uncharacterized protein, putative amidase
COG1920	3.52563	84115.5	0	Uncharacterized conserved protein
COG3801	3.93481	84133.5	0	Uncharacterized protein conserved in bacteria
COG3347	3.16477	84163.1	0	Uncharacterized conserved protein
COG3800	2.8247	84172.1	0	Predicted transcriptional regulator
COG5314	5.17509	84399.6	0	Conjugal transfer/entry exclusion protein
COG1659	3.66354	84430.1	0	Uncharacterized protein, linocin/CFP29 homolog
COG4281	4.31152	84535.2	0	Acyl-CoA-binding protein
COG3211	1.5012	84591.5	0	Predicted phosphatase
COG3498	0.3389	84604.6	0	Phage tail tube protein FII
COG4128	0.61849	84622.7	0	Zonula occludens toxin
COG3948	0.340339	84710.8	0	Phage-related baseplate assembly protein
COG2273	0.43523	84728.6	0	Beta-glucanase/Beta-glucan synthetase
COG1928	1.12165	84868.3	0	Dolichyl-phosphate-mannose--protein O-mannosyl transferase
COG4385	0.35961	84868.4	0	Bacteriophage P2-related tail formation protein
COG3824	2.71591	84882	0	Uncharacterized protein conserved in bacteria
COG4787	0.542128	84971.5	0	Flagellar basal body rod protein
COG5319	4.43705	85040.4	0	Uncharacterized protein conserved in bacteria
COG4908	1.44789	85079.5	0	Uncharacterized protein containing a NRPS condensation (elongation) domain
COG4315	4.2484	85089.7	0	Uncharacterized protein conserved in bacteria
COG4950	1.00667	85104.2	0	Uncharacterized protein conserved in bacteria
COG2366	3.00854	85126.5	0	Protein related to penicillin acylase
COG1329	1.00909	85156.9	0	Transcriptional regulators, similar to M. xanthus CarD
COG2251	3.1985	85196.9	0	Predicted nuclease (RecB family)
COG4312	3.59904	85198.8	0	Uncharacterized protein conserved in bacteria
COG1478	2.54246	85293.9	0	Uncharacterized conserved protein
COG4982	1.93618	85495.8	0	3-oxoacyl-[acyl-carrier protein] reductase
COG3437	0.661707	85503.2	0	Response regulator containing a CheY-like receiver domain and an HD-GYP domain
COG1277	0.423017	85532.1	0	ABC-type transport system involved in multi-copper enzyme maturation, permease component
COG4113	1.3895	85590.8	0	Predicted nucleic acid-binding protein, contains PIN domain
COG2519	0.892258	85653.5	0	tRNA(1-methyladenosine) methyltransferase and related methyltransferases
COG3447	2.05669	85732.6	0	Predicted integral membrane sensor domain
COG4320	3.90294	85779.2	0	Uncharacterized protein conserved in bacteria
COG1848	0.770799	85917.1	0	Predicted nucleic acid-binding protein, contains PIN domain
COG1127	0.524	85990.4	0	ABC-type transport system involved in resistance to organic solvents, ATPase component
COG2172	0.592141	86068.9	0	Anti-sigma regulatory factor (Ser/Thr protein kinase)
COG4986	5.41124	86135.1	0	ABC-type anion transport system, duplicated permease component
COG1777	4.74761	86153.2	0	Predicted transcriptional regulators
COG3473	4.4607	86246.3	0	Maleate cis-trans isomerase
COG3559	1.84714	86495.2	0	Putative exporter of polyketide antibiotics
COG4254	3.5824	86559.5	0	Uncharacterized protein conserved in bacteria
COG0494	0.267519	86620.6	0	NTP pyrophosphohydrolases including oxidative damage repair enzymes
COG0638	1.26735	86653.8	0	20S proteasome, alpha and beta subunits
COG1910	3.70307	86772.4	0	Periplasmic molybdate-binding protein/domain
COG4728	0.294569	86776.9	0	Uncharacterized protein conserved in bacteria
COG4252	4.18385	86802.3	0	Predicted transmembrane sensor domain
COG2162	1.74018	86909.4	0	Arylamine N-acetyltransferase
COG4653	0.357107	86926.6	0	Predicted phage phi-C31 gp36 major capsid-like protein
COG4118	1.20409	87087.8	0	Antitoxin of toxin-antitoxin stability system
COG5301	0.645399	87168.3	0	Phage-related tail fibre protein
COG5614	0.34592	87171.9	0	Bacteriophage head-tail adaptor
COG0547	0.476021	87228.5	0	Anthranilate phosphoribosyltransferase
COG3233	3.00417	87264.8	0	Predicted deacetylase
COG4762	3.16003	87284.1	0	Uncharacterized protein conserved in bacteria
COG2998	2.26824	87323.1	0	ABC-type tungstate transport system, permease component
COG5435	1.07811	87370	0	Uncharacterized conserved protein
COG4303	1.22601	87504.8	0	Ethanolamine ammonia-lyase, large subunit
COG4759	3.43518	87532.5	0	Uncharacterized protein conserved in bacteria containing thioredoxin-like domain
COG5552	3.68304	87687	0	Uncharacterized conserved protein
COG1615	1.2477	87881.1	0	Uncharacterized conserved protein
COG4662	2.25861	87930.5	0	ABC-type tungstate transport system, periplasmic component
COG4825	1.844	88031.2	0	Uncharacterized membrane-anchored protein conserved in bacteria
COG2306	2.64741	88060.5	0	Uncharacterized conserved protein
COG2939	3.6779	88132.8	0	Carboxypeptidase C (cathepsin A)
COG2842	1.30393	88166.7	0	Uncharacterized ATPase, putative transposase
COG2230	0.921935	88313.8	0	Cyclopropane fatty acid synthase and related methyltransferases
COG3251	2.34928	88525	0	Uncharacterized protein conserved in bacteria
COG1042	0.326609	88549.8	0	Acyl-CoA synthetase (NDP forming)
COG4619	0.83106	88558	0	ABC-type uncharacterized transport system, ATPase component
COG3804	0.92995	88565.2	0	Uncharacterized conserved protein related to dihydrodipicolinate reductase
COG3402	0.685272	88674.5	0	Uncharacterized conserved protein
COG4631	3.93678	88708.6	0	Xanthine dehydrogenase, molybdopterin-binding subunit B
COG4308	4.00996	88775.3	0	Limonene-1,2-epoxide hydrolase
COG4630	3.91071	88785.1	0	Xanthine dehydrogenase, iron-sulfur cluster and FAD-binding subunit A
COG1938	1.44145	88799.5	0	Archaeal enzymes of ATP-grasp superfamily
COG2730	1.11232	88837.9	0	Endoglucanase
COG3748	4.21339	88942.8	0	Predicted membrane protein
COG4540	0.613482	88953.3	0	Phage P2 baseplate assembly protein gpV
COG3253	1.10645	89100.7	0	Uncharacterized conserved protein
COG1510	0.665019	89120.3	0	Predicted transcriptional regulators
COG2421	2.22709	89247.3	0	Predicted acetamidase/formamidase
COG0303	0.703869	89251.6	0	Molybdopterin biosynthesis enzyme
COG3499	0.623517	89268.8	0	Phage protein U
COG1623	0.477118	89334.7	0	Predicted nucleic-acid-binding protein (contains the HHH domain)
COG3910	1.96016	89413.7	0	Predicted ATPase
COG4682	1.30182	89855.6	0	Predicted membrane protein
COG3835	0.56158	89945.3	0	Sugar diacid utilization regulator
COG5631	3.68839	90040.9	0	Predicted transcription regulator, contains HTH domain (MarR family)
COG4302	1.42448	90134.8	0	Ethanolamine ammonia-lyase, small subunit
COG3242	2.11792	90151.2	0	Uncharacterized protein conserved in bacteria
COG1990	1.78997	90165.1	0	Uncharacterized conserved protein
COG3762	0.914683	90247.6	0	Predicted membrane protein
COG1535	1.77708	90336.5	0	Isochorismate hydrolase
COG3011	2.29045	90346.6	0	Uncharacterized protein conserved in bacteria
COG0591	0.121549	90412	0	Na+/proline symporter
COG0380	2.31465	90622.7	0	Trehalose-6-phosphate synthase
COG4569	2.329	90747.5	0	Acetaldehyde dehydrogenase (acetylating)
COG1064	1.13599	90774.7	0	Zn-dependent alcohol dehydrogenases
COG0033	0.399723	90970.6	0	Phosphoglucomutase
COG2761	0.646177	91022.8	0	Predicted dithiol-disulfide isomerase involved in polyketide biosynthesis
COG4395	2.59931	91169.5	0	Uncharacterized protein conserved in bacteria
COG5283	0.642531	91241.9	0	Phage-related tail protein
COG3879	0.387556	91278.5	0	Uncharacterized protein conserved in bacteria
COG3658	0.71487	91279.8	0	Cytochrome b
COG5424	3.35486	91358.9	0	Pyrroloquinoline quinone (Coenzyme PQQ) biosynthesis protein C
COG0861	0.415996	91494.9	0	Membrane protein TerC, possibly involved in tellurium resistance
COG5512	0.482711	91527.6	0	Zn-ribbon-containing, possibly RNA-binding protein and truncated derivatives
COG2229	0.746047	91533.4	0	Predicted GTPase
COG4279	2.14184	91613.8	0	Uncharacterized conserved protein
COG3844	3.67929	91941.6	0	Kynureninase
COG3509	2.4574	92044.9	0	Poly(3-hydroxybutyrate) depolymerase
COG2018	0.33361	92051	0	Uncharacterized distant relative of homeotic protein bithoraxoid
COG4648	0.480689	92141.9	0	Predicted membrane protein
COG5267	3.69247	92217.1	0	Uncharacterized protein conserved in bacteria
COG2977	1.91562	92383.6	0	Phosphopantetheinyl transferase component of siderophore synthetase
COG4639	1.08357	92497.4	0	Predicted kinase
COG3439	1.45588	92704.1	0	Uncharacterized conserved protein
COG3714	0.83747	92704.7	0	Predicted membrane protein
COG5488	4.6962	92728.8	0	Integral membrane protein
COG3180	0.677197	92776.4	0	Putative ammonia monooxygenase
COG4314	0.46371	92972.1	0	Predicted lipoprotein involved in nitrous oxide reduction
COG3613	0.91931	92972.7	0	Nucleoside 2-deoxyribosyltransferase
COG0248	0.371195	93016.9	0	Exopolyphosphatase
COG1942	0.483731	93063.3	0	Uncharacterized protein, 4-oxalocrotonate tautomerase homolog
COG5607	2.82491	93848.1	0	Uncharacterized conserved protein
COG1446	0.347445	93872.9	0	Asparaginase
COG3962	1.74837	94063.7	0	Acetolactate synthase
COG3718	1.74852	94079.4	0	Uncharacterized enzyme involved in inositol metabolism
COG2930	2.20542	94140.2	0	Uncharacterized conserved protein
COG0747	0.44648	94408.9	0	ABC-type dipeptide transport system, periplasmic component
COG4266	1.73987	94513	0	Allantoicase
COG5361	3.29819	94533.6	0	Uncharacterized conserved protein
COG3045	0.32508	94553.1	0	Uncharacterized protein conserved in bacteria
COG2181	0.209433	94793.3	0	Nitrate reductase gamma subunit
COG2350	0.190629	94881.4	0	Uncharacterized protein conserved in bacteria
COG4251	1.45716	94890.6	0	Bacteriophytochrome (light-regulated signal transduction histidine kinase)
COG3220	0.396776	94942.7	0	Uncharacterized protein conserved in bacteria
COG4243	0.669174	94958.8	0	Predicted membrane protein
COG1842	0.662528	95030.1	0	Phage shock protein A (IM30), suppresses sigma54-dependent transcription
COG4578	1.81511	95056.6	0	Glucitol operon activator
COG4102	3.70833	95088.2	0	Uncharacterized protein conserved in bacteria
COG4291	1.86791	95257.2	0	Predicted membrane protein
COG2940	4.60667	95604.1	0	Proteins containing SET domain
COG3555	1.80321	95618.3	0	Aspartyl/asparaginyl beta-hydroxylase and related dioxygenases
COG2066	0.257812	95699.3	0	Glutaminase
COG1021	1.12428	95797.4	0	Peptide arylation enzymes
COG4327	1.4058	96141	0	Predicted membrane protein
COG3019	0.894211	96202.6	0	Predicted metal-binding protein
COG3301	0.367333	96293.5	0	Formate-dependent nitrite reductase, membrane component
COG3530	0.963359	96311.4	0	Uncharacterized protein conserved in bacteria
COG3960	2.28862	96420.7	0	Glyoxylate carboligase
COG2149	1.94431	96853.6	0	Predicted membrane protein
COG4565	0.315987	96893.7	0	Response regulator of citrate/malate metabolism
COG3703	2.16783	96951.1	0	Uncharacterized protein involved in cation transport
COG4934	2.42957	97311.8	0	Predicted protease
COG4643	1.63798	97547.7	0	Uncharacterized protein conserved in bacteria
COG2208	0.409555	97605.6	0	Serine phosphatase RsbU, regulator of sigma subunit
COG3667	1.67363	98139.3	0	Uncharacterized protein involved in copper resistance
COG3519	0.287578	98200.3	0	Uncharacterized protein conserved in bacteria
COG2925	0.638372	98217.6	0	Exonuclease I
COG1708	1.16047	98230.8	0	Predicted nucleotidyltransferases
COG4301	3.77603	98303.7	0	Uncharacterized conserved protein
COG3175	3.72641	98372.2	0	Cytochrome oxidase assembly factor
COG1416	2.30205	98576.6	0	Uncharacterized conserved protein
COG2268	0.713939	98594.8	0	Uncharacterized protein conserved in bacteria
COG4678	1.32896	98710.9	0	Muramidase (phage lambda lysozyme)
COG0439	0.246158	99273.5	0	Biotin carboxylase
COG1210	0.0981759	99375.5	0	UDP-glucose pyrophosphorylase
COG4394	0.505218	99534.2	0	Uncharacterized protein conserved in bacteria
COG3174	1.70378	100021	0	Predicted membrane protein
COG4256	1.90113	100274	0	Hemin uptake protein
COG3825	1.69981	100388	0	Uncharacterized protein conserved in bacteria
COG2119	0.452325	100639	0	Predicted membrane protein
COG2064	2.35417	101374	0	Flp pilus assembly protein TadC
COG4290	2.52813	101488	0	Guanyl-specific ribonuclease Sa
COG1366	0.627323	101722	0	Anti-anti-sigma regulatory factor (antagonist of anti-sigma factor)
COG1944	0.2787	101818	0	Uncharacterized conserved protein
COG4829	1.89973	102007	0	Muconolactone delta-isomerase
COG5265	3.49957	102284	0	ABC-type transport system involved in Fe-S cluster assembly, permease and ATPase components
COG4963	2.85681	102343	0	Flp pilus assembly protein, ATPase CpaE
COG3333	0.691519	102368	0	Uncharacterized protein conserved in bacteria
COG4993	0.864499	102454	0	Glucose dehydrogenase
COG2902	3.05417	102464	0	NAD-specific glutamate dehydrogenase
COG3449	1.45302	102774	0	DNA gyrase inhibitor
COG0157	0.486085	102788	0	Nicotinate-nucleotide pyrophosphorylase
COG3895	1.08955	102874	0	Predicted periplasmic protein
COG2866	0.493613	102912	0	Predicted carboxypeptidase
COG4757	1.96723	102982	0	Predicted alpha/beta hydrolase
COG2055	0.445445	103589	0	Malate/L-lactate dehydrogenases
COG4964	3.49254	103614	0	Flp pilus assembly protein, secretin CpaC
COG1767	0.652023	103657	0	Triphosphoribosyl-dephospho-CoA synthetase
COG4126	3.80736	103728	0	Hydantoin racemase
COG2113	1.27037	103747	0	ABC-type proline/glycine betaine transport systems, periplasmic components
COG3616	2.66155	103898	0	Predicted amino acid aldolase or racemase
COG1763	0.344942	103930	0	Molybdopterin-guanine dinucleotide biosynthesis protein
COG3218	3.85353	103962	0	ABC-type uncharacterized transport system, auxiliary component
COG4323	1.82213	103968	0	Predicted membrane protein
COG1273	3.82257	104100	0	Uncharacterized conserved protein
COG4674	1.83161	104148	0	Uncharacterized ABC-type transport system, ATPase component
COG3310	0.885156	104166	0	Uncharacterized protein conserved in bacteria
COG4960	1.81816	104542	0	Flp pilus assembly protein, protease CpaA
COG3486	1.23683	104677	0	Lysine/ornithine N-monooxygenase
COG3232	1.24639	104839	0	5-carboxymethyl-2-hydroxymuconate isomerase
COG5510	1.53985	104939	0	Predicted small secreted protein
COG4117	1.87387	104991	0	Thiosulfate reductase cytochrome B subunit (membrane anchoring protein)
COG4681	2.03749	105018	0	Uncharacterized protein conserved in bacteria
COG0529	0.897371	105162	0	Adenylylsulfate kinase and related kinases
COG4564	4.43039	105182	0	Signal transduction histidine kinase
COG3191	2.09417	105191	0	L-aminopeptidase/D-esterase
COG2343	3.15177	105202	0	Uncharacterized protein conserved in bacteria
COG2169	1.20752	105314	0	Adenosine deaminase
COG1231	2.01868	105350	0	Monoamine oxidase
COG0382	0.582306	105357	0	4-hydroxybenzoate polyprenyltransferase and related prenyltransferases
COG4567	3.78232	105827	0	Response regulator consisting of a CheY-like receiver domain and a Fis-type HTH domain
COG3194	1.30634	105964	0	Ureidoglycolate hydrolase
COG5394	4.36529	106283	0	Uncharacterized protein conserved in bacteria
COG4718	0.31212	106520	0	Phage-related protein
COG5455	1.22634	106537	0	Predicted integral membrane protein
COG5501	4.32578	106603	0	Predicted secreted protein
COG3745	1.8045	106705	0	Flp pilus assembly protein CpaB
COG0390	1.0633	106815	0	ABC-type uncharacterized transport system, permease component
COG3628	0.424931	107055	0	Phage baseplate assembly protein W
COG3411	1.55616	107061	0	Ferredoxin
COG3215	0.621918	107262	0	Tfp pilus assembly protein PilZ
COG0001	0.670339	107345	0	Glutamate-1-semialdehyde aminotransferase
COG2370	1.70639	107447	0	Hydrogenase/urease accessory protein
COG2947	3.81414	107564	0	Uncharacterized conserved protein
COG2307	3.23664	107686	0	Uncharacterized protein conserved in bacteria
COG2833	0.599773	107755	0	Uncharacterized protein conserved in bacteria
COG3168	0.351428	107758	0	Tfp pilus assembly protein PilP
COG2087	0.421363	107926	0	Adenosyl cobinamide kinase/adenosyl cobinamide phosphate guanylyltransferase
COG2802	3.12624	108030	0	Uncharacterized protein, similar to the N-terminal domain of Lon protease
COG3749	1.61281	108276	0	Uncharacterized protein conserved in bacteria
COG1875	1.37592	108408	0	Predicted ATPase related to phosphate starvation-inducible protein PhoH
COG0466	0.147644	108609	0	ATP-dependent Lon protease, bacterial type
COG3021	0.453293	108696	0	Uncharacterized protein conserved in bacteria
COG1430	1.24612	108779	0	Uncharacterized conserved protein
COG2049	0.826661	109064	0	Allophanate hydrolase subunit 1
COG1274	1.58631	109383	0	Phosphoenolpyruvate carboxykinase (GTP)
COG3246	0.809162	109461	0	Uncharacterized conserved protein
COG3686	1.40774	109648	0	Predicted membrane protein
COG3146	3.32052	110003	0	Uncharacterized protein conserved in bacteria
COG3585	0.666517	110072	0	Molybdopterin-binding protein
COG1612	2.94695	110171	0	Uncharacterized protein required for cytochrome oxidase assembly
COG0368	0.23796	110303	0	Cobalamin-5-phosphate synthase
COG2717	1.47151	110469	0	Predicted membrane protein
COG3803	1.02989	110602	0	Uncharacterized protein conserved in bacteria
COG3576	1.68909	110820	0	Predicted flavin-nucleotide-binding protein structurally related to pyridoxine 5'-phosphate oxidase
COG0678	0.249069	110979	0	Peroxiredoxin
COG3671	0.713624	111097	0	Predicted membrane protein
COG2912	0.813267	111125	0	Uncharacterized conserved protein
COG2258	0.426707	111151	0	Uncharacterized protein conserved in bacteria
COG3427	4.32183	111209	0	Uncharacterized conserved protein
COG5393	1.30651	111304	0	Predicted membrane protein
COG3167	0.472941	111411	0	Tfp pilus assembly protein PilO
COG0376	2.43585	111620	0	Catalase (peroxidase I)
COG3240	1.66513	111722	0	Phospholipase/lecithinase/hemolysin
COG5438	0.563215	111881	0	Predicted multitransmembrane protein
COG2941	2.04623	111913	0	Ubiquinone biosynthesis protein COQ7
COG2607	0.254726	111971	0	Predicted ATPase (AAA+ superfamily)
COG0421	0.539538	112402	0	Spermidine synthase
COG3009	0.391007	112689	0	Uncharacterized protein conserved in bacteria
COG0287	0.14297	112708	0	Prephenate dehydrogenase
COG0646	0.805096	112904	0	Methionine synthase I (cobalamin-dependent), methyltransferase domain
COG0725	0.567083	112983	0	ABC-type molybdate transport system, periplasmic component
COG4536	0.646589	112987	0	Putative Mg2+ and Co2+ transporter CorB
COG3265	0.835024	113049	0	Gluconate kinase
COG0108	0.142378	113176	0	3,4-dihydroxy-2-butanone 4-phosphate synthase
COG3484	1.97721	113242	0	Predicted proteasome-type protease
COG1539	0.171158	113388	0	Dihydroneopterin aldolase
COG2331	2.20915	113463	0	Uncharacterized protein conserved in bacteria
COG3536	0.893629	113589	0	Uncharacterized protein conserved in bacteria
COG3149	2.16189	114145	0	Type II secretory pathway, component PulM
COG3346	2.75458	114232	0	Uncharacterized conserved protein
COG2987	0.215238	114386	0	Urocanate hydratase
COG3125	1.23717	114495	0	Heme/copper-type cytochrome/quinol oxidase, subunit 4
COG2156	1.66888	115052	0	K+-transporting ATPase, c chain
COG3332	1.88072	115075	0	Uncharacterized conserved protein
COG1690	0.641015	115084	0	Uncharacterized conserved protein
COG0697	0.474578	115103	0	Permeases of the drug/metabolite transporter (DMT) superfamily
COG1758	0.142721	115133	0	DNA-directed RNA polymerase, subunit K/omega
COG1158	0.107206	115180	0	Transcription termination factor
COG2960	0.492434	115185	0	Uncharacterized protein conserved in bacteria
COG1639	1.24185	115597	0	Predicted signal transduction protein
COG0479	0.214323	115873	0	Succinate dehydrogenase/fumarate reductase, Fe-S protein subunit
COG2015	1.41319	115964	0	Alkyl sulfatase and related hydrolases
COG0059	0.150903	116002	0	Ketol-acid reductoisomerase
COG0047	0.188238	116042	0	Phosphoribosylformylglycinamidine (FGAM) synthase, glutamine amidotransferase domain
COG1514	1.1699	116162	0	2'-5' RNA ligase
COG3123	1.17441	116182	0	Uncharacterized protein conserved in bacteria
COG1324	0.748098	116231	0	Uncharacterized protein involved in tolerance to divalent cations
COG4579	1.3361	116259	0	Isocitrate dehydrogenase kinase/phosphatase
COG3162	0.992393	116303	0	Predicted membrane protein
COG2170	1.91599	116375	0	Uncharacterized conserved protein
COG0407	0.255669	116588	0	Uroporphyrinogen-III decarboxylase
COG1878	0.719371	116649	0	Predicted metal-dependent hydrolase
COG1492	0.27581	116686	0	Cobyric acid synthase
COG5662	2.91704	116730	0	Predicted transmembrane transcriptional regulator (anti-sigma factor)
COG3497	1.24231	116823	0	Phage tail sheath protein FI
COG0345	0.18094	116920	0	Pyrroline-5-carboxylate reductase
COG1540	0.651219	116959	0	Uncharacterized proteins, homologs of lactam utilization protein B
COG1950	0.944157	117419	0	Predicted membrane protein
COG5569	2.14772	117453	0	Uncharacterized conserved protein
COG3025	0.491434	117462	0	Uncharacterized conserved protein
COG2109	0.166554	117499	0	ATP:corrinoid adenosyltransferase
COG3975	0.612013	117513	0	Predicted protease with the C-terminal PDZ domain
COG3228	2.26715	117537	0	Uncharacterized protein conserved in bacteria
COG0054	0.191089	117791	0	Riboflavin synthase beta-chain
COG2721	1.06573	117814	0	Altronate dehydratase
COG0761	0.255959	118125	0	Penicillin tolerance protein
COG3195	2.38954	118145	0	Uncharacterized protein conserved in bacteria
COG2906	0.228626	118157	0	Bacterioferritin-associated ferredoxin
COG0606	0.103191	118388	0	Predicted ATPase with chaperone activity
COG3026	0.629483	118472	0	Negative regulator of sigma E activity
COG3170	0.743488	118525	0	Tfp pilus assembly protein FimV
COG3308	0.961138	118541	0	Predicted membrane protein
COG2867	0.531929	119554	0	Oligoketide cyclase/lipid transport protein
COG3737	1.00385	119699	0	Uncharacterized conserved protein
COG2967	0.553523	119752	0	Uncharacterized protein affecting Mg2+/Co2+ transport
COG1030	0.319151	119774	0	Membrane-bound serine protease (ClpP class)
COG4255	0.979361	119780	0	Uncharacterized protein conserved in bacteria
COG4972	0.264209	119897	0	Tfp pilus assembly protein, ATPase PilM
COG4181	1.35462	119995	0	Predicted ABC-type transport system involved in lysophospholipase L1 biosynthesis, ATPase component
COG0659	0.824969	119996	0	Sulfate permease and related transporters (MFS superfamily)
COG1352	0.562332	120152	0	Methylase of chemotaxis methyl-accepting proteins
COG2835	0.739487	120292	0	Uncharacterized conserved protein
COG0307	0.20399	120295	0	Riboflavin synthase alpha chain
COG3916	4.38429	120327	0	N-acyl-L-homoserine lactone synthetase
COG0109	1.31474	120426	0	Polyprenyltransferase (cytochrome oxidase assembly factor)
COG4391	1.0249	120442	0	Uncharacterized protein conserved in bacteria
COG0730	0.575973	120624	0	Predicted permeases
COG2945	0.651213	120736	0	Predicted hydrolase of the alpha/beta superfamily
COG1957	0.170225	120809	0	Inosine-uridine nucleoside N-ribohydrolase
COG3113	0.205644	121008	0	Predicted NTP binding protein (contains STAS domain)
COG0342	0.116718	121335	0	Preprotein translocase subunit SecD
COG0792	0.111214	121423	0	Predicted endonuclease distantly related to archaeal Holliday junction resolvase
COG2022	0.310028	121496	0	Uncharacterized enzyme of thiazole biosynthesis
COG0499	1.03696	121525	0	S-adenosylhomocysteine hydrolase
COG1520	0.778776	121759	0	FOG: WD40-like repeat
COG1828	0.662735	121819	0	Phosphoribosylformylglycinamidine (FGAM) synthase, PurS component
COG3178	0.528485	122114	0	Predicted phosphotransferase related to Ser/Thr protein kinases
COG3387	3.12967	122475	0	Glucoamylase and related glycosyl hydrolases
COG1666	0.486154	122782	0	Uncharacterized protein conserved in bacteria
COG0817	0.151577	122814	0	Holliday junction resolvasome, endonuclease subunit
COG0821	0.113275	123039	0	Enzyme involved in the deoxyxylulose pathway of isoprenoid biosynthesis
COG1146	0.916246	123086	0	Ferredoxin
COG0321	0.189144	123429	0	Lipoate-protein ligase B
COG1469	0.504193	123546	0	Uncharacterized conserved protein
COG2216	1.48771	123655	0	High-affinity K+ transport system, ATPase chain B
COG0757	0.367293	123672	0	3-dehydroquinate dehydratase II
COG1236	1.05106	123685	0	Predicted exonuclease of the beta-lactamase fold involved in RNA processing
COG4208	0.725135	123708	0	ABC-type sulfate transport system, permease component
COG2904	0.357712	123913	0	Uncharacterized protein conserved in bacteria
COG0064	0.193538	123944	0	Asp-tRNAAsn/Glu-tRNAGln amidotransferase B subunit (PET112 homolog)
COG2986	0.329125	124408	0	Histidine ammonia-lyase
COG3836	0.922759	124517	0	2,4-dihydroxyhept-2-ene-1,7-dioic acid aldolase
COG2032	1.0177	124756	0	Cu/Zn superoxide dismutase
COG2142	0.308641	124913	0	Succinate dehydrogenase, hydrophobic anchor subunit
COG2104	0.229061	124963	0	Sulfur transfer protein involved in thiamine biosynthesis
COG0815	0.727558	125107	0	Apolipoprotein N-acyltransferase
COG2935	2.00018	125235	0	Putative arginyl-tRNA:protein arginylyltransferase
COG2847	1.29671	125266	0	Uncharacterized protein conserved in bacteria
COG2154	2.14998	125386	0	Pterin-4a-carbinolamine dehydratase
COG0397	1.08128	125399	0	Uncharacterized conserved protein
COG0721	0.188202	125495	0	Asp-tRNAAsn/Glu-tRNAGln amidotransferase C subunit
COG2360	0.226362	125634	0	Leu/Phe-tRNA-protein transferase
COG0736	0.148866	125730	0	Phosphopantetheinyl transferase (holo-ACP synthase)
COG3159	1.02769	126068	0	Uncharacterized protein conserved in bacteria
COG4582	1.31969	126207	0	Uncharacterized protein conserved in bacteria
COG3312	0.343362	126252	0	F0F1-type ATP synthase, subunit I
COG0743	0.142143	126262	0	1-deoxy-D-xylulose 5-phosphate reductoisomerase
COG1364	0.236144	126266	0	N-acetylglutamate synthase (N-acetylornithine aminotransferase)
COG0415	0.61789	126298	0	Deoxyribodipyrimidine photolyase
COG3396	1.53951	126332	0	Uncharacterized conserved protein
COG3317	0.358561	126353	0	Uncharacterized lipoprotein
COG1276	1.2761	126362	0	Putative copper export protein
COG1801	1.58927	126652	0	Uncharacterized conserved protein
COG0567	0.450113	126671	0	2-oxoglutarate dehydrogenase complex, dehydrogenase (E1) component, and related enzymes
COG0306	0.335825	126793	0	Phosphate/sulphate permeases
COG3165	0.327757	126907	0	Uncharacterized protein conserved in bacteria
COG0800	0.254583	126929	0	2-keto-3-deoxy-6-phosphogluconate aldolase
COG4137	0.209255	127204	0	ABC-type uncharacterized transport system, permease component
COG2021	0.661389	127464	0	Homoserine acetyltransferase
COG1282	0.816784	127547	0	NAD/NADP transhydrogenase beta subunit
COG1391	0.455256	127656	0	Glutamine synthetase adenylyltransferase
COG0276	0.30377	127707	0	Protoheme ferro-lyase (ferrochelatase)
COG3128	1.57779	127879	0	Uncharacterized iron-regulated protein
COG2844	0.560179	127957	0	UTP:GlnB (protein PII) uridylyltransferase
COG2346	1.42411	127965	0	Truncated hemoglobins
COG3455	1.1614	128074	0	Uncharacterized protein conserved in bacteria
COG2308	2.39525	128160	0	Uncharacterized conserved protein
COG0831	1.24718	128231	0	Urea amidohydrolase (urease) gamma subunit
COG1573	0.217702	128462	0	Uracil-DNA glycosylase
COG2351	1.87982	128660	0	Transthyretin-like protein
COG0408	0.34327	128724	0	Coproporphyrinogen III oxidase
COG2171	0.23311	128793	0	Tetrahydrodipicolinate N-succinyltransferase
COG3012	0.3861	128894	0	Uncharacterized protein conserved in bacteria
COG1017	1.59305	128908	0	Hemoglobin-like flavoprotein
COG1502	0.280898	129006	0	Phosphatidylserine/phosphatidylglycerophosphate/cardiolipin synthases and related enzymes
COG3293	0.851508	129163	0	Transposase and inactivated derivatives
COG0245	0.216063	129212	0	2C-methyl-D-erythritol 2,4-cyclodiphosphate synthase
COG0405	1.05857	129448	0	Gamma-glutamyltransferase
COG3267	1.41288	129516	0	Type II secretory pathway, component ExeA (predicted ATPase)
COG3618	3.57831	129575	0	Predicted metal-dependent hydrolase of the TIM-barrel fold
COG2201	0.70766	129643	0	Chemotaxis response regulator containing a CheY-like receiver domain and a methylesterase domain
COG1949	0.432451	129822	0	Oligoribonuclease (3'->5' exoribonuclease)
COG2060	1.37947	130074	0	K+-transporting ATPase, A chain
COG3147	1.24585	130201	0	Uncharacterized protein conserved in bacteria
COG5517	2.02007	130364	0	Small subunit of phenylpropionate dioxygenase
COG0328	0.498096	130431	0	Ribonuclease HI
COG2372	1.75246	130523	0	Uncharacterized protein, homolog of Cu resistance protein CopC
COG0354	0.44013	130609	0	Predicted aminomethyltransferase related to GcvT
COG2135	1.86774	130717	0	Uncharacterized conserved protein
COG3115	0.263485	130742	0	Cell division protein
COG2130	1.93223	130763	0	Putative NADP-dependent oxidoreductases
COG0253	0.332385	130960	0	Diaminopimelate epimerase
COG2202	0.562967	131061	0	FOG: PAS/PAC domain
COG0502	0.362951	131131	0	Biotin synthase and related enzymes
COG3276	0.215527	131219	0	Selenocysteine-specific translation elongation factor
COG1678	0.530942	131324	0	Putative transcriptional regulator
COG0805	0.346931	131627	0	Sec-independent protein secretion pathway component TatC
COG0105	0.3804	131665	0	Nucleoside diphosphate kinase
COG5238	5.53764	131821	0	Ran GTPase-activating protein (RanGAP) involved in mRNA processing and transport
COG2062	0.604068	131823	0	Phosphohistidine phosphatase SixA
COG0554	0.210272	131907	0	Glycerol kinase
COG0159	0.341979	132031	0	Tryptophan synthase alpha chain
COG1485	0.548624	132081	0	Predicted ATPase
COG1008	0.490171	132094	0	NADH:ubiquinone oxidoreductase subunit 4 (chain M)
COG0117	0.240171	132213	0	Pyrimidine deaminase
COG0414	0.322241	132264	0	Panthothenate synthetase
COG1182	1.08963	132283	0	Acyl carrier protein phosphodiesterase
COG0140	0.270294	132315	0	Phosphoribosyl-ATP pyrophosphohydrolase
COG4796	0.198273	132625	0	Type II secretory pathway, component HofQ
COG0259	0.331631	132651	0	Pyridoxamine-phosphate oxidase
COG3852	0.704724	132752	0	Signal transduction histidine kinase, nitrogen specific
COG2771	2.15712	132822	0	DNA-binding HTH domain-containing proteins
COG3164	1.4548	133095	0	Predicted membrane protein
COG0221	0.398054	133144	0	Inorganic pyrophosphatase
COG3636	1.09845	133552	0	Predicted transcriptional regulator
COG1524	0.332581	134011	0	Uncharacterized proteins of the AP superfamily
COG0413	0.344714	134178	0	Ketopantoate hydroxymethyltransferase
COG1526	0.943326	134365	0	Uncharacterized protein required for formate dehydrogenase activity
COG5416	0.575869	134374	0	Uncharacterized integral membrane protein
COG3297	1.46589	135118	0	Type II secretory pathway, component PulL
COG3531	2.68465	135155	0	Predicted protein-disulfide isomerase
COG1825	0.359344	135249	0	Ribosomal protein L25 (general stress protein Ctc)
COG1546	0.366804	135559	0	Uncharacterized protein (competence- and mitomycin-induced)
COG0517	0.244586	135900	0	FOG: CBS domain
COG2423	2.16406	136837	0	Predicted ornithine cyclodeaminase, mu-crystallin homolog
COG0728	0.445771	137151	0	Uncharacterized membrane protein, putative virulence factor
COG1613	0.651029	137359	0	ABC-type sulfate transport system, periplasmic component
COG0132	0.310217	137372	0	Dethiobiotin synthetase
COG0260	0.412065	137411	0	Leucyl aminopeptidase
COG2928	0.606315	137506	0	Uncharacterized conserved protein
COG2010	1.31358	137954	0	Cytochrome c, mono- and diheme variants
COG1881	0.696694	138038	0	Phospholipid-binding protein
COG1005	0.471176	138120	0	NADH:ubiquinone oxidoreductase subunit 1 (chain H)
COG0838	0.471181	138122	0	NADH:ubiquinone oxidoreductase subunit 3 (chain A)
COG0839	0.471026	138192	0	NADH:ubiquinone oxidoreductase subunit 6 (chain J)
COG1007	0.471312	138198	0	NADH:ubiquinone oxidoreductase subunit 2 (chain N)
COG4231	0.972948	138411	0	Indolepyruvate ferredoxin oxidoreductase, alpha and beta subunits
COG0713	0.488079	138913	0	NADH:ubiquinone oxidoreductase subunit 11 or 4L (chain K)
COG0777	0.130623	138963	0	Acetyl-CoA carboxylase beta subunit
COG0341	0.457966	138966	0	Preprotein translocase subunit SecF
COG1732	0.44361	139239	0	Periplasmic glycine betaine/choline-binding (lipo)protein of an ABC-type transport system (osmoprotectant binding protein)
COG0384	0.967377	139827	0	Predicted epimerase, PhzC/PhzF homolog
COG4147	1.35431	139904	0	Predicted symporter
COG4676	2.34087	139942	0	Uncharacterized protein conserved in bacteria
COG0755	0.439877	139988	0	ABC-type transport system involved in cytochrome c biogenesis, permease component
COG2353	1.28741	140053	0	Uncharacterized conserved protein
COG3971	2.57582	140270	0	2-keto-4-pentenoate hydratase
COG1357	0.889041	140274	0	Uncharacterized low-complexity proteins
COG0326	0.339746	140361	0	Molecular chaperone, HSP90 family
COG4575	0.445458	140447	0	Uncharacterized conserved protein
COG1766	0.386425	140641	0	Flagellar biosynthesis/type III secretory pathway lipoprotein
COG3511	4.14083	140687	0	Phospholipase C
COG2944	0.280918	140895	0	Predicted transcriptional regulator
COG3156	1.13557	141332	0	Type II secretory pathway, component PulK
COG2079	2.32188	141336	0	Uncharacterized protein involved in propionate catabolism
COG2609	0.615825	141715	0	Pyruvate dehydrogenase complex, dehydrogenase (E1) component
COG0853	0.377025	141752	0	Aspartate 1-decarboxylase
COG3657	0.769205	141802	0	Uncharacterized protein conserved in bacteria
COG4700	1.5249	141951	0	Uncharacterized protein conserved in bacteria containing a divergent form of TPR repeats
COG3868	2.55792	142480	0	Uncharacterized conserved protein
COG3118	0.0815224	142648	0	Thioredoxin domain-containing protein
COG2314	0.727642	142926	0	Predicted membrane protein
COG2850	0.651025	143039	0	Uncharacterized conserved protein
COG3384	0.511685	143213	0	Uncharacterized conserved protein
COG1398	1.88353	143398	0	Fatty-acid desaturase
COG5042	4.95857	143498	0	Purine nucleoside permease
COG2217	0.136526	143853	0	Cation transport ATPase
COG5445	2.78015	143886	0	Predicted secreted protein
COG0315	0.514966	144551	0	Molybdenum cofactor biosynthesis enzyme
COG3295	1.61633	144620	0	Uncharacterized protein conserved in bacteria
COG0377	0.454879	144725	0	NADH:ubiquinone oxidoreductase 20 kD subunit and related Fe-S oxidoreductases
COG0010	1.04319	144783	0	Arginase/agmatinase/formimionoglutamate hydrolase, arginase family
COG3712	0.188285	145119	0	Fe2+-dicitrate sensor, membrane component
COG1905	0.589044	145252	0	NADH:ubiquinone oxidoreductase 24 kD subunit
COG0649	0.471715	145500	0	NADH:ubiquinone oxidoreductase 49 kD subunit 7
COG2982	0.484368	145643	0	Uncharacterized protein involved in outer membrane biogenesis
COG0364	0.452359	145739	0	Glucose-6-phosphate 1-dehydrogenase
COG0373	0.515529	145768	0	Glutamyl-tRNA reductase
COG1785	0.440409	145845	0	Alkaline phosphatase
COG2057	1.12895	146177	0	Acyl CoA:acetate/3-ketoacid CoA transferase, beta subunit
COG3659	4.20765	146453	0	Carbohydrate-selective porin
COG2896	0.540746	146461	0	Molybdenum cofactor biosynthesis enzyme
COG0113	0.531046	146631	0	Delta-aminolevulinic acid dehydratase
COG3145	1.32728	146640	0	Alkylated DNA repair protein
COG0181	0.521713	146923	0	Porphobilinogen deaminase
COG3847	2.78315	147294	0	Flp pilus assembly protein, pilin Flp
COG1788	1.12812	147400	0	Acyl CoA:acetate/3-ketoacid CoA transferase, alpha subunit
COG4795	0.330315	147838	0	Type II secretory pathway, component PulJ
COG3483	4.37196	147909	0	Tryptophan 2,3-dioxygenase (vermilion)
COG4705	3.94438	148197	0	Uncharacterized membrane-anchored protein conserved in bacteria
COG1541	0.290084	148855	0	Coenzyme F390 synthetase
COG0379	0.472068	149273	0	Quinolinate synthase
COG4625	0.259629	149273	0	Uncharacterized protein with a C-terminal OMP (outer membrane protein) domain
COG0651	0.50981	149333	0	Formate hydrogenlyase subunit 3/Multisubunit Na+/H+ antiporter, MnhD subunit
COG5470	4.05423	149561	0	Uncharacterized conserved protein
COG0492	0.115665	149562	0	Thioredoxin reductase
COG4675	2.79703	149950	0	Microcystin-dependent protein
COG4106	1.00847	150091	0	Trans-aconitate methyltransferase
COG2703	2.07903	150247	0	Hemerythrin
COG3336	3.09658	150739	0	Predicted membrane protein
COG0003	1.53212	150797	0	Oxyanion-translocating ATPase
COG2379	3.06975	151106	0	Putative glycerate kinase
COG0746	0.559083	151155	0	Molybdopterin-guanine dinucleotide biosynthesis protein A
COG3193	1.33558	151489	0	Uncharacterized protein, possibly involved in utilization of glycolate and propanediol
COG1047	0.239711	151512	0	FKBP-type peptidyl-prolyl cis-trans isomerases 2
COG0501	0.423018	152414	0	Zn-dependent protease with chaperone function
COG2270	1.23871	152719	0	Permeases of the major facilitator superfamily
COG1985	0.989289	152738	0	Pyrimidine reductase, riboflavin biosynthesis
COG3550	0.619803	153410	0	Uncharacterized protein related to capsule biosynthesis enzymes
COG0855	0.633512	153776	0	Polyphosphate kinase
COG1764	0.931561	154346	0	Predicted redox protein, regulator of disulfide bond formation
COG0476	0.297295	154407	0	Dinucleotide-utilizing enzymes involved in molybdopterin and thiamine biosynthesis family 2
COG4319	3.68766	154661	0	Ketosteroid isomerase homolog
COG2345	1.87246	155297	0	Predicted transcriptional regulator
COG1403	1.16259	155308	0	Restriction endonuclease
COG2225	1.24282	155310	0	Malate synthase
COG0521	0.575792	155699	0	Molybdopterin biosynthesis enzymes
COG0623	0.503639	155761	0	Enoyl-[acyl-carrier-protein] reductase (NADH)
COG0717	0.635131	156006	0	Deoxycytidine deaminase
COG3185	1.57999	156060	0	4-hydroxyphenylpyruvate dioxygenase and related hemolysins
COG0277	1.20002	156727	0	FAD/FMN-containing dehydrogenases
COG3285	3.61987	156942	0	Predicted eukaryotic-type DNA primase
COG1966	0.473479	157334	0	Carbon starvation protein, predicted membrane protein
COG3166	0.445075	158383	0	Tfp pilus assembly protein PilN
COG2329	1.72525	158698	0	Uncharacterized enzyme involved in biosynthesis of extracellular polysaccharides
COG0142	0.0689611	158796	0	Geranylgeranyl pyrophosphate synthase
COG2909	1.82001	158796	0	ATP-dependent transcriptional regulator
COG3383	0.555202	158978	0	Uncharacterized anaerobic dehydrogenase
COG2921	0.22138	159211	0	Uncharacterized conserved protein
COG2908	0.424731	159477	0	Uncharacterized protein conserved in bacteria
COG0624	0.300632	159644	0	Acetylornithine deacetylase/Succinyl-diaminopimelate desuccinylase and related deacylases
COG1139	0.343404	160158	0	Uncharacterized conserved protein containing a ferredoxin-like domain
COG1566	0.0947025	160490	0	Multidrug resistance efflux pump
COG2864	0.486337	160961	0	Cytochrome b subunit of formate dehydrogenase
COG1319	1.24998	161303	0	Aerobic-type carbon monoxide dehydrogenase, middle subunit CoxM/CutM homologs
COG4961	3.13587	161818	0	Flp pilus assembly protein TadG
COG1574	0.944875	161853	0	Predicted metal-dependent hydrolase with the TIM-barrel fold
COG2870	0.403174	161873	0	ADP-heptose synthase, bifunctional sugar kinase/adenylyltransferase
COG4670	1.60401	162217	0	Acyl CoA:acetate/3-ketoacid CoA transferase
COG3629	1.78453	162259	0	DNA-binding transcriptional activator of the SARP family
COG1793	0.838325	162364	0	ATP-dependent DNA ligase
COG2951	0.49765	162490	0	Membrane-bound lytic murein transglycosylase B
COG1420	0.363561	162552	0	Transcriptional regulator of heat shock gene
COG2321	0.375031	162886	0	Predicted metalloprotease
COG1545	1.97044	163070	0	Predicted nucleic-acid-binding protein containing a Zn-ribbon
COG3419	1.0663	163218	0	Tfp pilus assembly protein, tip-associated adhesin PilY1
COG0833	0.891766	163317	0	Amino acid transporters
COG0367	0.81495	164138	0	Asparagine synthase (glutamine-hydrolyzing)
COG0798	1.86298	164597	0	Arsenite efflux pump ACR3 and related permeases
COG1239	1.20578	164694	0	Mg-chelatase subunit ChlI
COG3008	0.3171	164771	0	Paraquat-inducible protein B
COG1569	2.57577	164836	0	Predicted nucleic acid-binding protein, contains PIN domain
COG1556	0.447841	164897	0	Uncharacterized conserved protein
COG4581	1.54296	164905	0	Superfamily II RNA helicase
COG4644	3.30936	164908	0	Transposase and inactivated derivatives, TnpA family
COG1715	0.9756	164995	0	Restriction endonuclease
COG0684	0.959572	165329	0	Demethylmenaquinone methyltransferase
COG5516	3.32276	165698	0	Conserved protein containing a Zn-ribbon-like motif, possibly RNA-binding
COG3393	1.52991	166621	0	Predicted acetyltransferase
COG3973	1.13823	166826	0	Superfamily I DNA and RNA helicases
COG1333	1.66213	166896	0	ResB protein required for cytochrome c biosynthesis
COG1487	0.862506	167414	0	Predicted nucleic acid-binding protein, contains PIN domain
COG0134	0.311833	167457	0	Indole-3-glycerol phosphate synthase
COG2138	1.85476	167807	0	Uncharacterized conserved protein
COG5282	2.04088	167931	0	Uncharacterized conserved protein
COG4779	1.40086	168679	0	ABC-type enterobactin transport system, permease component
COG3917	3.46112	168776	0	2-hydroxychromene-2-carboxylate isomerase
COG4278	0.631707	169116	0	Uncharacterized conserved protein
COG3707	1.40559	169126	0	Response regulator with putative antiterminator output domain
COG0673	0.184341	169145	0	Predicted dehydrogenases and related proteins
COG2114	0.94643	169153	0	Adenylate cyclase, family 3 (some proteins contain HAMP domain)
COG1457	0.424475	169620	0	Purine-cytosine permease and related proteins
COG5479	3.61339	169717	0	Uncharacterized protein potentially involved in peptidoglycan biosynthesis
COG2895	0.913035	169985	0	GTPases - Sulfate adenylate transferase subunit 1
COG1946	0.824854	170598	0	Acyl-CoA thioesterase
COG4965	1.1031	170881	0	Flp pilus assembly protein TadB
COG2834	0.237571	171820	0	Outer membrane lipoprotein-sorting protein
COG1984	0.980655	171886	0	Allophanate hydrolase subunit 2
COG1034	0.79004	172037	0	NADH dehydrogenase/NADH:ubiquinone oxidoreductase 75 kD subunit (chain G)
COG3829	0.33577	173096	0	Transcriptional regulator containing PAS, AAA-type ATPase, and DNA-binding domains
COG3544	1.32986	173251	0	Uncharacterized protein conserved in bacteria
COG4748	0.58078	174584	0	Uncharacterized conserved protein
COG1174	0.342459	174851	0	ABC-type proline/glycine betaine transport systems, permease component
COG3687	1.1584	174855	0	Predicted metal-dependent hydrolase
COG0785	0.341776	174960	0	Cytochrome c biogenesis protein
COG3131	1.92303	174993	0	Periplasmic glucans biosynthesis protein
COG0723	0.931399	175067	0	Rieske Fe-S protein
COG2008	0.355481	175910	0	Threonine aldolase
COG0852	0.887055	175998	0	NADH:ubiquinone oxidoreductase 27 kD subunit
COG1884	0.531798	176087	0	Methylmalonyl-CoA mutase, N-terminal domain/subunit
COG1562	0.846708	176322	0	Phytoene/squalene synthetase
COG1270	0.797307	176912	0	Cobalamin biosynthesis protein CobD/CbiB
COG1228	0.303907	177292	0	Imidazolonepropionase and related amidohydrolases
COG4553	4.9016	178237	0	Poly-beta-hydroxyalkanoate depolymerase
COG2897	1.00728	178581	0	Rhodanese-related sulfurtransferase
COG5285	3.83634	178583	0	Protein involved in biosynthesis of mitomycin antibiotics/polyketide fumonisin
COG3791	0.697546	178594	0	Uncharacterized conserved protein
COG2910	0.443778	178771	0	Putative NADH-flavin reductase
COG2936	0.320597	178811	0	Predicted acyl esterases
COG1232	0.281254	179105	0	Protoporphyrinogen oxidase
COG2127	0.824664	179429	0	Uncharacterized conserved protein
COG0155	0.463648	179712	0	Sulfite reductase, beta subunit (hemoprotein)
COG0314	0.834341	179863	0	Molybdopterin converting factor, large subunit
COG4608	0.365026	179986	0	ABC-type oligopeptide transport system, ATPase component
COG4371	0.446737	180134	0	Predicted membrane protein
COG2365	0.422487	180242	0	Protein tyrosine/serine phosphatase
COG3127	0.642815	180326	0	Predicted ABC-type transport system involved in lysophospholipase L1 biosynthesis, permease component
COG3187	0.564091	180772	0	Heat shock protein
COG3622	2.08809	180947	0	Hydroxypyruvate isomerase
COG2175	1.7556	181113	0	Probable taurine catabolism dioxygenase
COG0555	0.883646	181254	0	ABC-type sulfate transport system, permease component
COG0404	0.220741	181808	0	Glycine cleavage system T protein (aminomethyltransferase)
COG1975	1.08606	182635	0	Xanthine and CO dehydrogenases maturation factor, XdhC/CoxF family
COG1290	0.926329	183455	0	Cytochrome b subunit of the bc complex
COG2301	0.776177	183904	0	Citrate lyase beta subunit
COG3386	3.08063	184052	0	Gluconolactonase
COG0122	1.52686	184322	0	3-methyladenine DNA glycosylase/8-oxoguanine DNA glycosylase
COG4654	3.70637	185137	0	Cytochrome c551/c552
COG4726	1.3641	185239	0	Tfp pilus assembly protein PilX
COG0578	0.867994	185446	0	Glycerol-3-phosphate dehydrogenase
COG1587	0.443076	185786	0	Uroporphyrinogen-III synthase
COG3264	0.12697	186202	0	Small-conductance mechanosensitive channel
COG0429	0.697196	186448	0	Predicted hydrolase of the alpha/beta-hydrolase fold
COG2159	0.815172	186470	0	Predicted metal-dependent hydrolase of the TIM-barrel fold
COG1652	0.74137	186539	0	Uncharacterized protein containing LysM domain
COG0007	0.39806	186893	0	Uroporphyrinogen-III methylase
COG1977	0.86931	187624	0	Molybdopterin converting factor, small subunit
COG5655	0.579908	187894	0	Plasmid rolling circle replication initiator protein and truncated derivatives
COG0745	0.207832	188283	0	Response regulators consisting of a CheY-like receiver domain and a winged-helix DNA-binding domain
COG2193	0.200032	188549	0	Bacterioferritin (cytochrome b1)
COG4967	0.951172	188570	0	Tfp pilus assembly protein PilV
COG2133	1.71386	189088	0	Glucose/sorbosone dehydrogenases
COG2224	1.61136	190273	0	Isocitrate lyase
COG2995	0.509399	190798	0	Uncharacterized paraquat-inducible protein A
COG4962	1.20964	192082	0	Flp pilus assembly protein, ATPase CpaF
COG0665	0.863365	192964	0	Glycine/D-amino acid oxidases (deaminating)
COG0643	0.977267	193637	0	Chemotaxis protein histidine kinase and related kinases
COG5178	2.26984	194880	0	U5 snRNP spliceosome subunit
COG1508	0.230794	197299	0	DNA-directed RNA polymerase specialized sigma subunit, sigma54 homolog
COG0123	1.01098	197935	0	Deacetylases, including yeast histone deacetylase and acetoin utilization protein
COG1765	0.341668	198009	0	Predicted redox protein, regulator of disulfide bond formation
COG2518	0.957442	198245	0	Protein-L-isoaspartate carboxylmethyltransferase
COG3713	0.955247	198623	0	Outer membrane protein V
COG1607	0.346298	199083	0	Acyl-CoA hydrolase
COG2913	0.161351	201024	0	Small protein A (tmRNA-binding)
COG4105	0.173879	202647	0	DNA uptake lipoprotein
COG1995	0.28833	203169	0	Pyridoxal phosphate biosynthesis protein
COG1183	0.154665	203515	0	Phosphatidylserine synthase
COG1118	0.777328	204072	0	ABC-type sulfate/molybdate transport systems, ATPase component
COG3000	2.68769	204722	0	Sterol desaturase
COG0004	0.777399	205580	0	Ammonia permease
COG0834	0.0536101	206237	0	ABC-type amino acid transport/signal transduction systems, periplasmic component/domain
COG3288	0.71521	206604	0	NAD/NADP transhydrogenase alpha subunit
COG1858	0.769094	206715	0	Cytochrome c peroxidase
COG0633	0.153253	207212	0	Ferredoxin
COG3243	2.82037	207283	0	Poly(3-hydroxyalkanoate) synthetase
COG1994	0.739159	207382	0	Zn-dependent proteases
COG0491	0.464536	207717	0	Zn-dependent hydrolases, including glyoxylases
COG1953	0.332067	208675	0	Cytosine/uracil/thiamine/allantoin permeases
COG3284	1.90109	208757	0	Transcriptional activator of acetoin/glycerol metabolism
COG0661	0.606515	208908	0	Predicted unusual protein kinase
COG1778	0.129701	208956	0	Low specificity phosphatase (HAD superfamily)
COG1893	0.180111	209001	0	Ketopantoate reductase
COG1894	0.607989	209285	0	NADH:ubiquinone oxidoreductase, NADH-binding (51 kD) subunit
COG1605	0.249392	209911	0	Chorismate mutase
COG1519	0.118895	210005	0	3-deoxy-D-manno-octulosonic-acid transferase
COG0496	0.116856	211095	0	Predicted acid phosphatase
COG2877	0.144214	211323	0	3-deoxy-D-manno-octulosonic acid (KDO) 8-phosphate synthase
COG1611	0.170438	212857	0	Predicted Rossmann fold nucleotide-binding protein
COG0114	0.489419	213941	0	Fumarase
COG1048	0.387796	214428	0	Aconitase A
COG0247	0.633152	214438	0	Fe-S oxidoreductase
COG2020	0.755482	214477	0	Putative protein-S-isoprenylcysteine methyltransferase
COG0797	0.19408	214783	0	Lipoproteins
COG3795	3.5513	215263	0	Uncharacterized protein conserved in bacteria
COG5650	3.67288	215702	0	Predicted integral membrane protein
COG0788	1.00018	215813	0	Formyltetrahydrofolate hydrolase
COG2326	1.44249	216951	0	Uncharacterized conserved protein
COG3313	1.8191	217983	0	Predicted Fe-S protein
COG1305	0.163494	218242	0	Transglutaminase-like enzymes, putative cysteine proteases
COG3391	1.44173	218737	0	Uncharacterized conserved protein
COG1191	0.382051	219308	0	DNA-directed RNA polymerase specialized sigma subunit
COG1450	0.470639	220497	0	Type II secretory pathway, component PulD
COG1279	0.905759	220958	0	Lysine efflux permease
COG1251	0.582976	222286	0	NAD(P)H-nitrite reductase
COG5433	0.233495	223485	0	Transposase
COG2206	0.502085	223647	0	HD-GYP domain
COG2513	1.52428	223786	0	PEP phosphonomutase and related enzymes
COG3889	0.664373	224215	0	Predicted solute binding protein
COG0312	0.269145	225123	0	Predicted Zn-dependent proteases and their inactivated homologs
COG1521	0.393956	225864	0	Putative transcriptional regulator, homolog of Bvg accessory factor
COG5405	0.99175	226252	0	ATP-dependent protease HslVU (ClpYQ), peptidase subunit
COG4992	0.341244	227186	0	Ornithine/acetylornithine aminotransferase
COG1638	0.495937	227210	0	TRAP-type C4-dicarboxylate transport system, periplasmic component
COG4941	3.6778	227456	0	Predicted RNA polymerase sigma factor containing a TPR repeat domain
COG0537	0.129814	227988	0	Diadenosine tetraphosphate (Ap4A) hydrolase and other HIT family hydrolases
COG0807	0.621802	228762	0	GTP cyclohydrolase II
COG0841	0.213821	229562	0	Cation/multidrug efflux pump
COG4149	0.601961	229881	0	ABC-type molybdate transport system, permease component
COG3239	2.14705	229978	0	Fatty acid desaturase
COG2452	0.320099	230714	0	Predicted site-specific integrase-resolvase
COG1267	0.426142	231326	0	Phosphatidylglycerophosphatase A and related proteins
COG2205	0.47432	231662	0	Osmosensitive K+ channel histidine kinase
COG2272	1.93095	231801	0	Carboxylesterase type B
COG0241	0.546802	232379	0	Histidinol phosphatase and related phosphatases
COG2226	0.355321	233380	0	Methylase involved in ubiquinone/menaquinone biosynthesis
COG0069	1.14604	233872	0	Glutamate synthase domain 2
COG2863	1.29282	234678	0	Cytochrome c553
COG0071	0.348747	234841	0	Molecular chaperone (small heat shock protein)
COG1075	1.06616	235252	0	Predicted acetyltransferases and hydrolases with the alpha/beta hydrolase fold
COG0475	0.542741	237049	0	Kef-type K+ transport systems, membrane components
COG3662	3.5368	237201	0	Uncharacterized protein conserved in bacteria
COG1729	0.487659	237285	0	Uncharacterized protein conserved in bacteria
COG2905	1.04337	237330	0	Predicted signal-transduction protein containing cAMP-binding and CBS domains
COG1432	0.904168	237714	0	Uncharacterized conserved protein
COG3321	2.08928	238300	0	Polyketide synthase modules and related proteins
COG1409	0.247483	239119	0	Predicted phosphohydrolases
COG1062	1.23599	239388	0	Zn-dependent alcohol dehydrogenases, class III
COG1682	0.419905	240591	0	ABC-type polysaccharide/polyol phosphate export systems, permease component
COG2857	0.987386	242796	0	Cytochrome c1
COG3038	0.810547	243807	0	Cytochrome B561
COG0147	0.268819	244822	0	Anthranilate/para-aminobenzoate synthases component I
COG0823	0.725276	245024	0	Periplasmic component of the Tol biopolymer transport system
COG1359	0.288777	245060	0	Uncharacterized conserved protein
COG2041	2.12372	245656	0	Sulfite oxidase and related enzymes
COG1252	0.647822	246329	0	NADH dehydrogenase, FAD-containing subunit
COG4770	0.173696	248436	0	Acetyl/propionyl-CoA carboxylase, alpha subunit
COG0854	0.592267	248479	0	Pyridoxal phosphate biosynthesis protein
COG0160	1.37533	248964	0	4-aminobutyrate aminotransferase and related aminotransferases
COG0464	0.28254	249053	0	ATPases of the AAA+ class
COG2076	0.127358	249235	0	Membrane transporters of cations and cationic drugs
COG5373	0.677478	249406	0	Predicted membrane protein
COG1934	0.514317	249897	0	Uncharacterized protein conserved in bacteria
COG0158	0.66639	249998	0	Fructose-1,6-bisphosphatase
COG2132	0.703796	250005	0	Putative multicopper oxidases
COG2894	0.559385	250009	0	Septum formation inhibitor-activating ATPase
COG0741	0.454053	250571	0	Soluble lytic murein transglycosylase and related regulatory proteins (some contain LysM/invasin domains)
COG0455	0.91562	250745	0	ATPases involved in chromosome partitioning
COG0614	0.396695	252386	0	ABC-type Fe3+-hydroxamate transport system, periplasmic component
COG3485	2.82082	252443	0	Protocatechuate 3,4-dioxygenase beta subunit
COG3903	3.6444	253009	0	Predicted ATPase
COG2391	0.979016	255369	0	Predicted transporter component
COG2146	1.62861	255432	0	Ferredoxin subunits of nitrite reductase and ring-hydroxylating dioxygenases
COG1360	0.395512	256052	0	Flagellar motor protein
COG4966	1.38042	256056	0	Tfp pilus assembly protein PilW
COG3696	0.93167	256392	0	Putative silver efflux pump
COG0348	0.150092	257269	0	Polyferredoxin
COG5000	0.73483	257442	0	Signal transduction histidine kinase involved in nitrogen fixation and metabolism regulation
COG1748	0.139259	257530	0	Saccharopine dehydrogenase and related proteins
COG1495	0.612674	258221	0	Disulfide bond formation protein DsbB
COG0266	0.21091	258407	0	Formamidopyrimidine-DNA glycosylase
COG1864	0.129674	259409	0	DNA/RNA endonuclease G, NUC1
COG0644	0.489756	260161	0	Dehydrogenases (flavoproteins)
COG1434	0.112179	260343	0	Uncharacterized conserved protein
COG0579	0.581352	261172	0	Predicted dehydrogenase
COG1807	0.513619	262804	0	4-amino-4-deoxy-L-arabinose transferase and related glycosyltransferases of PMT family
COG1125	0.235063	262997	0	ABC-type proline/glycine betaine transport systems, ATPase components
COG0850	0.669519	265019	0	Septum formation inhibitor
COG1027	0.104533	265509	0	Aspartate ammonia-lyase
COG0851	0.676185	266561	0	Septum formation topological specificity factor
COG0300	0.872504	266832	0	Short-chain dehydrogenases of various substrate specificities
COG3311	0.502516	266833	0	Predicted transcriptional regulator
COG3064	0.368712	267176	0	Membrane protein involved in colicin uptake
COG0668	0.21537	269843	0	Small-conductance mechanosensitive channel
COG2009	0.742229	270870	0	Succinate dehydrogenase/fumarate reductase, cytochrome b subunit
COG0830	1.23098	270951	0	Urease accessory protein UreF
COG0829	1.23095	270984	0	Urease accessory protein UreH
COG0043	0.660632	271580	0	3-polyprenyl-4-hydroxybenzoate decarboxylase and related decarboxylases
COG0347	0.480152	272895	0	Nitrogen regulatory protein PII
COG0163	0.664236	273240	0	3-polyprenyl-4-hydroxybenzoate decarboxylase
COG2080	1.58305	274681	0	Aerobic-type carbon monoxide dehydrogenase, small subunit CoxS/CutS homologs
COG1845	1.89413	274887	0	Heme/copper-type cytochrome/quinol oxidase, subunit 3
COG0243	0.411615	274888	0	Anaerobic dehydrogenases, typically selenocysteine-containing
COG0845	0.352109	275625	0	Membrane-fusion protein
COG0655	0.531053	275769	0	Multimeric flavodoxin WrbA
COG1220	0.841461	276910	0	ATP-dependent protease HslVU (ClpYQ), ATPase subunit
COG0538	0.534044	278060	0	Isocitrate dehydrogenases
COG0658	0.207726	278223	0	Predicted membrane metal-binding protein
COG1826	0.451848	279884	0	Sec-independent protein secretion pathway components
COG4584	0.855208	279950	0	Transposase and inactivated derivatives
COG0586	0.384259	280004	0	Uncharacterized membrane-associated protein
COG1301	0.232281	282063	0	Na+/H+-dicarboxylate symporters
COG1622	1.9694	282164	0	Heme/copper-type cytochrome/quinol oxidases, subunit 2
COG4968	0.196217	284616	0	Tfp pilus assembly protein PilE
COG2236	0.757563	285784	0	Predicted phosphoribosyltransferases
COG1565	0.979375	289118	0	Uncharacterized conserved protein
COG0418	0.765278	289687	0	Dihydroorotase
COG2823	0.649261	290776	0	Predicted periplasmic or secreted lipoprotein
COG1529	1.15473	291164	0	Aerobic-type carbon monoxide dehydrogenase, large subunit CoxL/CutL homologs
COG0175	0.745881	292365	0	3'-phosphoadenosine 5'-phosphosulfate sulfotransferase (PAPS reductase)/FAD synthetase and related enzymes
COG0582	0.198363	294299	0	Integrase
COG0075	0.529455	295986	0	Serine-pyruvate aminotransferase/archaeal aspartate aminotransferase
COG0843	2.11673	296697	0	Heme/copper-type cytochrome/quinol oxidases, subunit 1
COG1049	0.721749	296737	0	Aconitase B
COG4970	1.11277	299645	0	Tfp pilus assembly protein FimT
COG2862	0.682529	300350	0	Predicted membrane protein
COG4774	1.19735	300768	0	Outer membrane receptor for monomeric catechols
COG2836	0.818052	302713	0	Uncharacterized conserved protein
COG1345	0.943949	302727	0	Flagellar capping protein
COG1853	0.354665	303515	0	Conserved protein/domain typically associated with flavoprotein oxygenases, DIM6/NTAB family
COG0804	1.0589	304430	0	Urea amidohydrolase (urease) alpha subunit
COG1171	0.116807	305021	0	Threonine dehydratase
COG3004	0.250649	305127	0	Na+/H+ antiporter
COG3278	0.800365	305878	0	Cbb3-type cytochrome oxidase, subunit 1
COG3047	1.44993	306503	0	Outer membrane protein W
COG1716	0.790529	306958	0	FOG: FHA domain
COG2120	1.53559	307156	0	Uncharacterized proteins, LmbE homologs
COG2227	0.521268	307950	0	2-polyprenyl-3-methyl-5-hydroxy-6-metoxy-1,4-benzoquinol methylase
COG0599	0.458822	309456	0	Uncharacterized homolog of gamma-carboxymuconolactone decarboxylase subunit
COG4239	0.869551	309596	0	ABC-type uncharacterized transport system, permease component
COG4174	0.86993	309656	0	ABC-type uncharacterized transport system, permease component
COG4799	0.650706	309924	0	Acetyl-CoA carboxylase, carboxyltransferase component (subunits alpha and beta)
COG1143	0.394242	309976	0	Formate hydrogenlyase subunit 6/NADH:ubiquinone oxidoreductase 23 kD subunit (chain I)
COG4104	1.89467	310383	0	Uncharacterized conserved protein
COG1677	0.978708	310536	0	Flagellar hook-basal body protein
COG1256	0.924922	310912	0	Flagellar hook-associated protein
COG2993	0.817319	311821	0	Cbb3-type cytochrome oxidase, cytochrome c subunit
COG1999	1.06063	312135	0	Uncharacterized protein SCO1/SenC/PrrC, involved in biogenesis of respiratory and photosynthetic systems
COG0465	0.161856	313755	0	ATP-dependent Zn proteases
COG1819	1.05411	314044	0	Glycosyl transferases, related to UDP-glucuronosyltransferase
COG0258	0.808344	314516	0	5'-3' exonuclease (including N-terminal domain of PolI)
COG0279	0.149236	314810	0	Phosphoheptose isomerase
COG1664	0.99376	315200	0	Integral membrane protein CcmA involved in cell shape determination
COG2334	0.94482	315384	0	Putative homoserine kinase type II (protein kinase fold)
COG3899	2.33113	316351	0	Predicted ATPase
COG3197	0.836286	318921	0	Uncharacterized protein, possibly involved in nitrogen fixation
COG2259	0.535009	319133	0	Predicted membrane protein
COG0483	0.268734	319607	0	Archaeal fructose-1,6-bisphosphatase and related enzymes of inositol monophosphatase family
COG0062	0.678781	322683	0	Uncharacterized conserved protein
COG1233	1.08479	324321	0	Phytoene dehydrogenase and related proteins
COG4566	2.47793	327164	0	Response regulator
COG1981	0.836436	328582	0	Predicted membrane protein
COG1579	0.402177	329539	0	Zn-ribbon protein, possibly nucleic acid-binding
COG3133	0.876326	331029	0	Outer membrane lipoprotein
COG2267	0.338849	331958	0	Lysophospholipase
COG3839	0.330517	333231	0	ABC-type sugar transport systems, ATPase components
COG1002	0.674119	333774	0	Type II restriction enzyme, methylase subunits
COG2375	1.72499	334771	0	Siderophore-interacting protein
COG2916	1.38901	341880	0	DNA-binding protein H-NS
COG2371	1.09808	342396	0	Urease accessory protein UreE
COG0789	0.358557	344349	0	Predicted transcriptional regulators
COG0832	0.998482	344673	0	Urea amidohydrolase (urease) beta subunit
COG3608	0.970924	345029	0	Predicted deacylase
COG1089	0.301563	346691	0	GDP-D-mannose dehydratase
COG4736	0.831038	347327	0	Cbb3-type cytochrome oxidase, subunit 3
COG0119	0.317538	348861	0	Isopropylmalate/homocitrate/citramalate synthases
COG0508	0.131628	349387	0	Pyruvate/2-oxoglutarate dehydrogenase complex, dihydrolipoamide acyltransferase (E2) component, and related enzymes
COG3893	0.941724	350167	0	Inactivated superfamily I helicase
COG1733	0.288321	350567	0	Predicted transcriptional regulators
COG1687	0.569669	352683	0	Predicted branched-chain amino acid permeases (azaleucine resistance)
COG0079	0.141981	354203	0	Histidinol-phosphate/aromatic aminotransferase and cobyric acid decarboxylase
COG3226	2.77015	355335	0	Uncharacterized protein conserved in bacteria
COG0686	0.55296	355346	0	Alanine dehydrogenase
COG1926	1.23769	357914	0	Predicted phosphoribosyltransferases
COG1129	0.203423	358893	0	ABC-type sugar transport system, ATPase component
COG1291	0.842765	361154	0	Flagellar motor component
COG1172	0.299084	366037	0	Ribose/xylose/arabinose/galactoside ABC-type transport systems, permease components
COG4731	1.00569	366497	0	Uncharacterized protein conserved in bacteria
COG0837	0.78898	366923	0	Glucokinase
COG3324	1.8645	368113	0	Predicted enzyme related to lactoylglutathione lyase
COG1843	0.701824	369166	0	Flagellar hook capping protein
COG4948	0.753785	370143	0	L-alanine-DL-glutamate epimerase and related enzymes of enolase superfamily
COG1868	0.747264	372497	0	Flagellar motor switch protein
COG1921	0.788015	373258	0	Selenocysteine synthase [seryl-tRNASer selenium transferase]
COG0784	0.904328	373641	0	FOG: CheY-like receiver
COG2084	1.41634	377586	0	3-hydroxyisobutyrate dehydrogenase and related beta-hydroxyacid dehydrogenases
COG3173	2.07672	378583	0	Predicted aminoglycoside phosphotransferase
COG3200	1.0549	379990	0	3-deoxy-D-arabino-heptulosonate 7-phosphate (DAHP) synthase
COG1317	0.854573	381752	0	Flagellar biosynthesis/type III secretory pathway protein
COG2508	0.52702	385243	0	Regulator of polyketide synthase expression
COG1377	0.788646	386499	0	Flagellar biosynthesis pathway, component FlhB
COG1484	0.18908	386741	0	DNA replication protein
COG1536	0.835189	387115	0	Flagellar motor switch protein
COG1157	0.790135	387309	0	Flagellar biosynthesis/type III secretory pathway ATPase
COG1741	1.10017	387374	0	Pirin-related protein
COG1516	0.784758	387620	0	Flagellin-specific chaperone FliS
COG1338	0.84333	388015	0	Flagellar biosynthesis pathway, component FliP
COG1987	0.843851	388235	0	Flagellar biosynthesis pathway, component FliQ
COG1463	1.27365	389606	0	ABC-type transport system involved in resistance to organic solvents, periplasmic component
COG1558	0.804398	389796	0	Flagellar basal body rod protein
COG1351	0.944261	390702	0	Predicted alternative thymidylate synthase
COG1298	0.797121	390880	0	Flagellar biosynthesis pathway, component FlhA
COG0412	1.63497	390941	0	Dienelactone hydrolase and related enzymes
COG1815	0.802936	390973	0	Flagellar basal body protein
COG0179	0.855494	393763	0	2-keto-4-pentenoate hydratase/2-oxohepta-3-ene-1,7-dioic acid hydratase (catechol pathway)
COG1684	0.86891	394008	0	Flagellar biosynthesis pathway, component FliR
COG0375	0.411747	395438	0	Zn finger protein HypA/HybF (possibly regulating hydrogenase expression)
COG4638	2.13953	396471	0	Phenylpropionate dioxygenase and related ring-hydroxylating dioxygenases, large terminal subunit
COG0680	0.363581	396719	0	Ni,Fe-hydrogenase maturation factor
COG0309	0.46638	397451	0	Hydrogenase maturation factor
COG0068	0.485426	401057	0	Hydrogenase maturation factor
COG0819	0.526404	401299	0	Putative transcription activator
COG0298	0.46225	401634	0	Hydrogenase maturation factor
COG1580	0.87363	402531	0	Flagellar basal body-associated protein
COG1886	0.829713	403497	0	Flagellar motor switch/type III secretory pathway protein
COG0409	0.504908	403662	0	Hydrogenase maturation factor
COG0482	0.0809906	404963	0	Predicted tRNA(5-methylaminomethyl-2-thiouridylate) methyltransferase, contains the PP-loop ATPase domain
COG0183	1.25064	406226	0	Acetyl-CoA acetyltransferase
COG2829	0.532151	406356	0	Outer membrane phospholipase A
COG2303	2.17558	406601	0	Choline dehydrogenase and related flavoproteins
COG1419	1.05401	406742	0	Flagellar GTP-binding protein
COG1261	0.871583	406813	0	Flagellar basal body P-ring biosynthesis protein
COG0374	0.602123	406878	0	Ni,Fe-hydrogenase I large subunit
COG1902	0.72548	407051	0	NADH:flavin oxidoreductases, Old Yellow Enzyme family
COG0600	0.3746	407156	0	ABC-type nitrate/sulfonate/bicarbonate transport system, permease component
COG2063	0.874778	408701	0	Flagellar basal body L-ring protein
COG0775	0.127	408835	0	Nucleoside phosphorylase
COG1706	0.876297	409048	0	Flagellar basal-body P-ring protein
COG0671	0.284771	413334	0	Membrane-associated phospholipid phosphatase
COG1570	0.12477	413766	0	Exonuclease VII, large subunit
COG0714	0.531848	414072	0	MoxR-like ATPases
COG0145	0.714365	420094	0	N-methylhydantoinase A/acetone carboxylase, beta subunit
COG0702	0.789045	421761	0	Predicted nucleoside-diphosphate-sugar epimerases
COG3298	0.736027	422049	0	Predicted 3'-5' exonuclease related to the exonuclease domain of PolB
COG0795	0.0989549	423377	0	Predicted permeases
COG0711	0.147207	426792	0	F0F1-type ATP synthase, subunit b
COG2128	1.35127	428154	0	Uncharacterized conserved protein
COG1116	0.441148	429359	0	ABC-type nitrate/sulfonate/bicarbonate transport system, ATPase component
COG1082	1.22842	430469	0	Sugar phosphate isomerases/epimerases
COG0411	0.605841	432396	0	ABC-type branched-chain amino acid transport systems, ATPase component
COG0694	0.269751	432801	0	Thioredoxin-like proteins and domains
COG3832	3.22646	434490	0	Uncharacterized conserved protein
COG1250	1.07132	434505	0	3-hydroxyacyl-CoA dehydrogenase
COG2204	0.517996	435182	0	Response regulator containing CheY-like receiver, AAA-type ATPase, and DNA-binding domains
COG0724	0.715116	435300	0	RNA-binding proteins (RRM domain)
COG1166	0.348098	435459	0	Arginine decarboxylase (spermidine biosynthesis)
COG2409	2.41597	435772	0	Predicted drug exporters of the RND superfamily
COG2764	1.51464	437271	0	Uncharacterized protein conserved in bacteria
COG1551	0.548365	438591	0	Carbon storage regulator (could also regulate swarming and quorum sensing)
COG2503	0.429185	442393	0	Predicted secreted acid phosphatase
COG2257	0.942845	443144	0	Uncharacterized homolog of the cytoplasmic domain of flagellar protein FhlB
COG0585	0.477871	445308	0	Uncharacterized conserved protein
COG0410	0.736241	446566	0	ABC-type branched-chain amino acid transport systems, ATPase component
COG3034	0.528593	449005	0	Uncharacterized protein conserved in bacteria
COG3846	0.902011	452024	0	Type IV secretory pathway, TrbL components
COG5271	0.650103	455633	0	AAA ATPase containing von Willebrand factor type A (vWA) domain
COG0146	1.03242	458854	0	N-methylhydantoinase B/acetone carboxylase, alpha subunit
COG1334	0.983044	463832	0	Uncharacterized flagellar protein FlaG
COG0262	0.0951438	464426	0	Dihydrofolate reductase
COG1752	0.466038	465487	0	Predicted esterase of the alpha-beta hydrolase superfamily
COG3706	1.21163	467396	0	Response regulator containing a CheY-like receiver domain and a GGDEF domain
COG2841	0.38156	468125	0	Uncharacterized protein conserved in bacteria
COG3587	0.38929	473782	0	Restriction endonuclease
COG0731	0.295895	474028	0	Fe-S oxidoreductases
COG2056	0.343181	474368	0	Predicted permease
COG2030	1.45555	476077	0	Acyl dehydratase
COG4866	0.234915	476820	0	Uncharacterized conserved protein
COG2231	0.623384	476821	0	Uncharacterized protein related to Endonuclease III
COG1695	0.121279	479071	0	Predicted transcriptional regulators
COG3059	0.303675	480548	0	Predicted membrane protein
COG1912	0.486693	480653	0	Uncharacterized conserved protein
COG0667	0.915327	481324	0	Predicted oxidoreductases (related to aryl-alcohol dehydrogenases)
COG0365	1.25908	482716	0	Acyl-coenzyme A synthetases/AMP-(fatty) acid ligases
COG1969	0.793444	483320	0	Ni,Fe-hydrogenase I cytochrome b subunit
COG0754	0.296608	483330	0	Glutathionylspermidine synthase
COG1740	0.593696	484876	0	Ni,Fe-hydrogenase I small subunit
COG1451	0.622739	486206	0	Predicted metal-dependent hydrolase
COG2186	0.704119	493777	0	Transcriptional regulators
COG2031	0.950755	495492	0	Short chain fatty acids transporter
COG4940	0.286668	496694	0	Competence protein ComGF
COG3338	0.665695	496732	0	Carbonic anhydrase
COG0748	0.874971	497302	0	Putative heme iron utilization protein
COG4177	0.68167	497446	0	ABC-type branched-chain amino acid transport system, permease component
COG4977	0.582314	497469	0	Transcriptional regulator containing an amidase domain and an AraC-type DNA-binding HTH domain
COG1972	0.49459	501656	0	Nucleoside permease
COG0559	0.6975	501759	0	Branched-chain amino acid ABC-type transport system, permease components
COG1020	0.831168	503802	0	Non-ribosomal peptide synthetase modules and related proteins
COG3376	1.01976	504438	0	High-affinity nickel permease
COG1018	1.00843	504548	0	Flavodoxin reductases (ferredoxin-NADPH reductases) family 1
COG1538	0.471029	505091	0	Outer membrane protein
COG0657	0.628786	507162	0	Esterase/lipase
COG4245	0.609161	514570	0	Uncharacterized protein encoded in toxicity protection region of plasmid R478, contains von Willebrand factor (vWF) domain
COG2200	0.397262	514848	0	FOG: EAL domain
COG3399	0.652752	517935	0	Uncharacterized protein conserved in bacteria
COG0864	0.675878	518359	0	Predicted transcriptional regulators containing the CopG/Arc/MetJ DNA-binding domain and a metal-binding domain
COG1216	0.0768807	518579	0	Predicted glycosyltransferases
COG3980	0.997865	523508	0	Spore coat polysaccharide biosynthesis protein, predicted glycosyltransferase
COG1776	0.816844	524565	0	Chemotaxis protein CheC, inhibitor of MCP methylation
COG1620	0.615529	525319	0	L-lactate permease
COG2404	0.863996	534693	0	Predicted phosphohydrolase (DHH superfamily)
COG2121	0.798767	535308	0	Uncharacterized protein conserved in bacteria
COG1680	0.580328	537465	0	Beta-lactamase class C and other penicillin binding proteins
COG3421	0.90043	541884	0	Uncharacterized protein conserved in bacteria
COG3843	0.4447	546571	0	Type IV secretory pathway, VirD2 components (relaxase)
COG0627	0.68448	549526	0	Predicted esterase
COG3334	0.814983	549727	0	Uncharacterized conserved protein
COG0848	0.360655	549902	0	Biopolymer transport protein
COG1144	0.869425	554506	0	Pyruvate:ferredoxin oxidoreductase and related 2-oxoacid:ferredoxin oxidoreductases, delta subunit
COG5659	0.955853	555067	0	FOG: Transposase
COG3401	0.886909	555279	0	Fibronectin type 3 domain-containing protein
COG2958	0.748939	556070	0	Uncharacterized protein conserved in bacteria
COG3041	0.289847	559138	0	Uncharacterized protein conserved in bacteria
COG0675	0.182278	560534	0	Transposase and inactivated derivatives
COG1427	0.945514	561075	0	Predicted periplasmic solute-binding protein
COG2143	0.985068	565556	0	Thioredoxin-related protein
COG3417	0.834608	566923	0	Collagen-binding surface adhesin SpaP (antigen I/II family)
COG2107	0.972997	567330	0	Predicted periplasmic solute-binding protein
COG3597	0.849686	567635	0	Uncharacterized protein/domain associated with GTPases
COG3018	0.92036	568221	0	Uncharacterized protein conserved in bacteria
COG5527	0.264371	569416	0	Protein involved in initiation of plasmid replication
COG3528	1.02633	573701	0	Uncharacterized protein conserved in bacteria
COG0378	0.711292	575054	0	Ni2+-binding GTPase involved in regulation of expression and maturation of urease and hydrogenase
COG3309	0.964759	575972	0	Uncharacterized virulence-associated protein D
COG2952	0.968525	577787	0	Uncharacterized protein conserved in bacteria
COG3400	0.968918	577821	0	Uncharacterized protein conserved in bacteria
COG0715	0.391849	581327	0	ABC-type nitrate/sulfonate/bicarbonate transport systems, periplasmic components
COG4191	1.46023	582993	0	Signal transduction histidine kinase regulating C4-dicarboxylate transport system
COG4692	0.984065	590332	0	Predicted neuraminidase (sialidase)
COG3014	1.01015	591297	0	Uncharacterized protein conserved in bacteria
COG2134	1.03073	592907	0	CDP-diacylglycerol pyrophosphatase
COG3596	0.687643	601665	0	Predicted GTPase
COG3328	0.542643	602913	0	Transposase and inactivated derivatives
COG1804	2.05375	606858	0	Predicted acyl-CoA transferases/carnitine dehydratase
COG1787	0.843319	610016	0	Predicted endonuclease distantly related to archaeal Holliday junction resolvase and Mrr-like restriction enzymes
COG0642	0.0889194	612554	0	Signal transduction histidine kinase
COG3586	0.995759	613581	0	Uncharacterized conserved protein
COG0811	0.320151	614119	0	Biopolymer transport proteins
COG2072	2.47845	614399	0	Predicted flavoprotein involved in K+ transport
COG1106	0.330909	616311	0	Predicted ATPases
COG0531	0.208099	617403	0	Amino acid transporters
COG4647	1.11365	629718	0	Acetone carboxylase, gamma subunit
COG1802	1.18682	642094	0	Transcriptional regulators
COG0753	0.8074	650954	0	Catalase
COG0621	0.0795279	660284	0	2-methylthioadenine synthetase
COG1280	0.692884	668809	0	Putative threonine efflux protein
COG0739	0.493323	674276	0	Membrane proteins related to metalloendopeptidases
COG1167	0.916601	695922	0	Transcriptional regulators containing a DNA-binding HTH domain and an aminotransferase domain (MocR family) and their eukaryotic orthologs
COG3181	2.42596	706659	0	Uncharacterized protein conserved in bacteria
COG1013	0.296604	712542	0	Pyruvate:ferredoxin oxidoreductase and related 2-oxoacid:ferredoxin oxidoreductases, beta subunit
COG1396	0.59064	722779	0	Predicted transcriptional regulators
COG1522	0.592506	728684	0	Transcriptional regulators
COG2199	0.747073	731561	0	FOG: GGDEF domain
COG2963	0.22788	737341	0	Transposase and inactivated derivatives
COG5001	1.83237	737961	0	Predicted signal transduction protein containing a membrane domain, an EAL and a GGDEF domain
COG0589	0.814399	741469	0	Universal stress protein UspA and related nucleotide-binding proteins
COG4786	0.813194	742121	0	Flagellar basal body rod protein
COG0654	1.60473	757829	0	2-polyprenyl-6-methoxyphenol hydroxylase and related FAD-dependent oxidoreductases
COG1012	0.9351	788404	0	NAD-dependent aldehyde dehydrogenases
COG1479	0.547408	796825	0	Uncharacterized conserved protein
COG1060	0.586525	800195	0	Thiamine biosynthesis enzyme ThiH and related uncharacterized enzymes
COG0515	0.689072	805616	0	Serine/threonine protein kinase
COG1749	0.970782	806881	0	Flagellar hook protein FlgE
COG2948	0.947335	809983	0	Type IV secretory pathway, VirB10 components
COG0840	0.961395	818215	0	Methyl-accepting chemotaxis protein
COG0604	1.07023	819200	0	NADPH:quinone reductase and related Zn-dependent oxidoreductases
COG3504	0.944676	846626	0	Type IV secretory pathway, VirB9 components
COG2124	2.72091	851760	0	Cytochrome P450
COG0727	0.508268	860904	0	Predicted Fe-S-cluster oxidoreductase
COG1014	0.397202	896304	0	Pyruvate:ferredoxin oxidoreductase and related 2-oxoacid:ferredoxin oxidoreductases, gamma subunit
COG0859	0.428857	905867	0	ADP-heptose:LPS heptosyltransferase
COG0640	0.656124	942549	0	Predicted transcriptional regulators
COG1414	1.81692	945912	0	Transcriptional regulator
COG2271	0.755672	979509	0	Sugar phosphate permease
COG0827	0.515129	995573	0	Adenine-specific DNA methylase
COG3392	0.620613	1.02657e+06	0	Adenine-specific DNA methylase
COG2089	0.843569	1.02674e+06	0	Sialic acid synthase
COG1083	0.84444	1.03731e+06	0	CMP-N-acetylneuraminic acid synthetase
COG0630	0.786372	1.04682e+06	0	Type IV secretory pathway, VirB11 components, and related ATPases involved in archaeal flagella biosynthesis
COG2194	0.158363	1.06065e+06	0	Predicted membrane-associated, metal-dependent hydrolase
COG3736	0.849455	1.07351e+06	0	Type IV secretory pathway, component VirB8
COG4585	1.01633	1.09513e+06	0	Signal transduction histidine kinase
COG4889	0.881673	1.10902e+06	0	Predicted helicase
COG1699	0.936458	1.13252e+06	0	Uncharacterized protein conserved in bacteria
COG1344	0.837156	1.13276e+06	0	Flagellin and related hook-associated proteins
COG2604	0.969709	1.15812e+06	0	Uncharacterized protein conserved in bacteria
COG1595	0.121301	1.16516e+06	0	DNA-directed RNA polymerase specialized sigma subunit, sigma24 homolog
COG0286	0.243166	1.19972e+06	0	Type I restriction-modification system methyltransferase subunit
COG0683	1.19976	1.23904e+06	0	ABC-type branched-chain amino acid transport systems, periplasmic component
COG3203	1.26396	1.26995e+06	0	Outer membrane protein (porin)
COG2801	0.122108	1.2704e+06	0	Transposase and inactivated derivatives
COG1024	1.45862	1.30906e+06	0	Enoyl-CoA hydratase/carnithine racemase
COG0388	0.598094	1.34574e+06	0	Predicted amidohydrolase
COG0338	0.536411	1.3461e+06	0	Site-specific DNA methylase
COG0596	1.08027	1.39505e+06	0	Predicted hydrolases or acyltransferases (alpha/beta hydrolase superfamily)
COG2814	0.850756	1.39632e+06	0	Arabinose efflux permease
COG0835	0.987426	1.41556e+06	0	Chemotaxis signal transduction protein
COG2141	1.60048	1.4357e+06	0	Coenzyme F420-dependent N5,N10-methylene tetrahydromethanopterin reductase and related flavin-dependent oxidoreductases
COG0625	0.927379	1.453e+06	0	Glutathione S-transferase
COG0610	0.457403	1.46962e+06	0	Type I site-specific restriction-modification system, R (restriction) subunit and related helicases
COG0318	1.06301	1.5062e+06	0	Acyl-CoA synthetases (AMP-forming)/AMP-acid ligases II
COG5651	1.10386	1.53298e+06	0	PPE-repeat proteins
COG1028	1.01628	1.54703e+06	0	Dehydrogenases with different specificities (related to short-chain alcohol dehydrogenases)
COG1846	0.16687	1.59227e+06	0	Transcriptional regulators
COG0270	0.432119	1.62724e+06	0	Site-specific DNA methylase
COG4772	0.894461	1.71486e+06	0	Outer membrane receptor for Fe3+-dicitrate
COG4735	0.957827	1.72157e+06	0	Uncharacterized protein conserved in bacteria
COG0732	0.236118	1.75695e+06	0	Restriction endonuclease S subunits
COG2197	0.687472	1.80514e+06	0	Response regulator containing a CheY-like receiver domain and an HTH DNA-binding domain
COG0863	0.701562	2.12074e+06	0	DNA modification methylase
COG1960	1.5508	2.26393e+06	0	Acyl-CoA dehydrogenases
COG2189	0.870507	2.29673e+06	0	Adenine specific DNA methylase Mod
COG3306	0.908323	2.79118e+06	0	Glycosyltransferase involved in LPS biosynthesis
COG1442	0.642164	3.00999e+06	0	Lipopolysaccharide biosynthesis proteins, LPS:glycosyltransferases
COG0790	0.667342	3.22056e+06	0	FOG: TPR repeat, SEL1 subfamily
COG1309	0.689137	4.17043e+06	0	Transcriptional regulator
COG0583	0.923149	5.85979e+06	0	Transcriptional regulator
COG4987	0.218915	80358.4	1.48219693752374e-323	ABC-type transport system involved in cytochrome bd biosynthesis, fused ATPase and permease components
COG3435	0.801169	12314	3.45845952088873e-323	Gentisate 1,2-dioxygenase
COG1189	0.103777	287861	7.4109846876187e-323	Predicted rRNA methylase
COG1212	0.0988502	207788	8.01502835809291e-317	CMP-2-keto-3-deoxyoctulosonic acid synthetase
COG2956	0.0986935	206224	9.361933817619e-317	Predicted N-acetylglucosaminyl transferase
COG3521	0.330413	62059.5	1.55675267864530e-316	Uncharacterized protein conserved in bacteria
COG2369	0.282353	64288.7	3.41780528475477e-315	Uncharacterized protein, homolog of phage Mu protein gp30
COG0460	0.0905568	112855	6.0324322780447e-315	Homoserine dehydrogenase
COG3656	1.39428	8588.73	1.38265014112811e-314	Predicted periplasmic protein
COG2770	6.11842	4396.65	3.27413416793253e-313	FOG: HAMP domain
COG3073	0.20081	121581	6.73097896391251e-313	Negative regulator of sigma E activity
COG4229	0.843159	14208	2.46270273463895e-312	Predicted enolase-phosphatase
COG4447	0.407637	33487.1	4.01055e-308	Uncharacterized protein related to plant photosystem II stability/assembly factor
COG1626	0.463667	34117.7	5.6723e-307	Neutral trehalase
COG2358	0.270736	66792.8	2.71819e-305	TRAP-type uncharacterized transport system, periplasmic component
COG1289	0.121793	232443	1.47078e-303	Predicted membrane protein
COG3972	0.521891	33022.4	1.4016e-302	Superfamily I DNA and RNA helicases
COG1560	0.0807223	76798.8	2.82881e-301	Lauroyl/myristoyl acyltransferase
COG5464	0.216628	152954	5.51378e-301	Uncharacterized conserved protein
COG1036	1.77645	7592.09	4.15834e-299	Archaeal flavoproteins
COG3755	0.183341	140017	1.3814e-298	Uncharacterized protein conserved in bacteria
COG4664	0.581371	18643.5	7.64743e-296	TRAP-type mannitol/chloroaromatic compound transport system, large permease component
COG2927	0.1912	125425	3.57381e-295	DNA polymerase III, chi subunit
COG2246	0.0991057	268423	3.72921e-295	Predicted membrane protein
COG0484	0.0536304	546465	4.4612e-293	DnaJ-class molecular chaperone with C-terminal Zn finger domain
COG3144	0.289411	63790.5	2.27619e-292	Flagellar hook-length control protein
COG5534	3.84729	7217.05	1.14353e-290	Plasmid replication initiator protein
COG4665	0.573578	18686.3	3.93689e-289	TRAP-type mannitol/chloroaromatic compound transport system, small permease component
COG1376	0.114834	244907	2.16364e-285	Uncharacterized protein conserved in bacteria
COG0278	0.178617	135260	1.85789e-283	Glutaredoxin-related protein
COG5013	0.19985	94483.9	2.53391e-277	Nitrate reductase alpha subunit
COG5212	1.3303	6003.59	1.26874e-271	Low-affinity cAMP phosphodiesterase
COG3161	0.192352	116539	2.86366e-270	4-hydroxybenzoate synthetase (chorismate lyase)
COG4032	3.95729	4504.7	1.30416e-262	Predicted thiamine-pyrophosphate-binding protein
COG5652	0.188993	106305	2.15995e-258	Predicted integral membrane protein
COG1643	0.107	207397	2.39541e-252	HrpA-like helicases
COG4383	0.252904	64644	8.94219e-252	Mu-like prophage protein gp29
COG2324	3.25092	2745.43	1.18978e-251	Predicted membrane protein
COG4852	1.46781	8464.33	3.56732e-250	Predicted membrane protein
COG5472	3.32264	2451.99	1.95654e-249	Predicted small integral membrane protein
COG0294	0.0738637	70639.2	6.37352e-248	Dihydropteroate synthase and related enzymes
COG4311	1.19093	7560.5	9.21797e-247	Sarcosine oxidase delta subunit
COG3838	3.69754	2716.89	1.81708e-246	Type IV secretory pathway, VirB2 components (pilins)
COG1140	0.188058	95876.6	1.76959e-244	Nitrate reductase beta subunit
COG3792	2.75373	4602.63	1.47325e-243	Uncharacterized protein conserved in bacteria
COG5008	0.16887	135406	4.60786e-242	Tfp pilus assembly protein, ATPase PilU
COG3545	0.179066	107356	7.55253e-240	Predicted esterase of the alpha/beta hydrolase fold
COG4583	1.17527	7467.13	2.64497e-239	Sarcosine oxidase gamma subunit
COG4756	3.59777	2642.26	1.64057e-231	Predicted cation transporter
COG3644	3.37629	3642.79	2.72485e-231	Uncharacterized protein conserved in bacteria
COG3424	1.01997	7352.82	1.71193e-228	Predicted naringenin-chalcone synthase
COG3236	0.241224	77218.5	4.33099e-227	Uncharacterized protein conserved in bacteria
COG5556	1.91707	6528.67	3.51241e-226	Uncharacterized conserved protein
COG0229	0.0745938	120668	1.76839e-223	Conserved domain frequently associated with peptide methionine sulfoxide reductase
COG4875	1.04165	10580.9	2.91475e-223	Uncharacterized protein conserved in bacteria with a cystatin-like fold
COG5500	1.66929	4971.65	7.76021e-223	Predicted integral membrane protein
COG1073	0.126223	132041	2.20761e-222	Hydrolases of the alpha/beta superfamily
COG3685	0.363953	50319.6	3.45722e-221	Uncharacterized protein conserved in bacteria
COG0493	0.0835733	264400	2.59664e-215	NADPH-dependent glutamate synthase beta chain and related oxidoreductases
COG4336	1.19824	5292.44	5.19957e-215	Uncharacterized conserved protein
COG3151	0.459341	42005	5.82324e-213	Uncharacterized protein conserved in bacteria
COG1123	0.0498068	241383	6.04883e-211	ATPase components of various ABC-type transport systems, contain duplicated ATPase
COG4803	1.65536	6927	1.61984e-208	Predicted membrane protein
COG2454	2.46416	2122.55	4.28241e-207	Uncharacterized conserved protein
COG0763	0.0792036	209459	5.17152e-207	Lipid A disaccharide synthetase
COG0584	0.0853507	231181	1.18822e-201	Glycerophosphoryl diester phosphodiesterase
COG1703	0.170125	81885.8	4.43651e-200	Putative periplasmic protein kinase ArgK and related GTPases of G3E family
COG5135	18.0463	3343.4	9.96448e-197	Uncharacterized conserved protein
COG2974	0.164491	110183	6.84124e-193	DNA recombination-dependent growth factor C
COG0774	0.0759838	208284	1.77658e-191	UDP-3-O-acyl-N-acetylglucosamine deacetylase
COG1887	0.166139	87913.2	3.6795e-191	Putative glycosyl/glycerophosphate transferases involved in teichoic acid biosynthesis TagF/TagB/EpsJ/RodC
COG5588	2.45392	4385.83	1.18011e-190	Uncharacterized conserved protein
COG3724	0.435922	29435.3	3.20933e-188	Succinylarginine dihydrolase
COG0133	0.06917	131145	1.93561e-187	Tryptophan synthase beta chain
COG0516	0.0504674	283818	5.27548e-187	IMP dehydrogenase/GMP reductase
COG3756	3.24781	2180.57	6.62561e-185	Uncharacterized protein conserved in bacteria
COG3809	1.55683	3955.87	2.82728e-183	Uncharacterized protein conserved in bacteria
COG0696	0.0858657	430218	4.97147e-181	Phosphoglyceromutase
COG0574	0.0582993	42623.5	5.12575e-174	Phosphoenolpyruvate synthase/pyruvate phosphate dikinase
COG5554	1.95686	4548.7	6.90121e-174	Nitrogen fixation protein
COG1847	0.0761125	305514	3.57955e-173	Predicted RNA-binding protein
COG1137	0.0713624	209183	1.53066e-169	ABC-type (unclassified) transport system, ATPase component
COG2914	0.141141	126413	5.73034e-169	Uncharacterized protein conserved in bacteria
COG3027	0.141564	116763	7.71535e-169	Uncharacterized protein conserved in bacteria
COG5612	3.36002	3370.83	1.09062e-168	Predicted integral membrane protein
COG3500	0.177206	86096.1	6.07396e-168	Phage protein D
COG5478	1.05206	10256.7	7.65455e-168	Predicted small integral membrane protein
COG0708	0.0554414	21447.6	1.94373e-167	Exonuclease III
COG4650	0.204181	71446.6	1.09708e-164	Sigma54-dependent transcription regulator containing an AAA-type ATPase domain and a DNA-binding domain
COG1429	0.102408	230248	1.81949e-162	Cobalamin biosynthesis protein CobN and related Mg-chelatases
COG1610	0.103141	134481	1.17256e-161	Uncharacterized conserved protein
COG3815	3.57056	1160.97	5.60199e-161	Predicted membrane protein
COG2924	0.136129	127350	6.12242e-158	Fe-S cluster protector protein
COG3071	0.131765	131399	8.37328e-158	Uncharacterized enzyme of heme biosynthesis
COG3198	0.17455	84577.7	1.92151e-154	Uncharacterized protein conserved in bacteria
COG4641	0.187025	151895	7.16632e-152	Uncharacterized protein conserved in bacteria
COG2879	0.156089	96755.5	1.35106e-150	Uncharacterized small protein
COG4535	0.132233	126805	1.67147e-148	Putative Mg2+ and Co2+ transporter CorC
COG2410	1.81422	3677.66	2.42652e-147	Uncharacterized conserved protein
COG0308	0.077915	196802	3.39596e-146	Aminopeptidase N
COG2938	0.13099	126702	3.89976e-146	Uncharacterized conserved protein
COG0740	0.0503227	25971.5	6.39987e-146	Protease subunit of ATP-dependent Clp proteases
COG2969	0.130421	126583	7.71021e-145	Stringent starvation protein B
COG3017	0.13003	126533	5.86078e-144	Outer membrane lipoprotein involved in outer membrane biogenesis
COG2165	0.0683427	388373	1.76522e-141	Type II secretory pathway, pseudopilin PulG
COG5605	1.60033	5109.08	2.95221e-141	Predicted small integral membrane protein
COG5304	2.47668	2083.32	4.56492e-140	Uncharacterized protein conserved in bacteria
COG4297	2.47033	2543.47	6.5631e-139	Uncharacterized protein containing double-stranded beta helix domain
COG5368	0.46525	16152.3	1.87074e-138	Uncharacterized protein conserved in bacteria
COG0316	0.0742581	258849	2.80812e-137	Uncharacterized conserved protein
COG5298	2.51838	3443.42	5.91747e-136	Uncharacterized protein conserved in bacteria
COG1723	4.41076	1702.98	7.75978e-135	Uncharacterized conserved protein
COG5395	1.38536	4940.99	2.78468e-134	Predicted membrane protein
COG3526	0.833868	8658.23	7.43161e-134	Uncharacterized protein conserved in bacteria
COG1154	0.0577013	122475	8.97483e-134	Deoxyxylulose-5-phosphate synthase
COG4287	2.76937	2287.02	2.28613e-133	PhoPQ-activated pathogenicity-related protein
COG5446	1.08532	3913.86	1.20909e-132	Predicted integral membrane protein
COG3648	1.34827	3375.35	2.41703e-131	Uricase (urate oxidase)
COG2185	0.144099	91845.7	1.50963e-130	Methylmalonyl-CoA mutase, C-terminal domain/subunit (cobalamin-binding)
COG2980	0.123765	123796	1.6833e-130	Rare lipoprotein B
COG1837	0.0637602	303407	2.8325e-123	Predicted RNA-binding protein (contains KH domain)
COG1392	0.11809	122655	4.78517e-123	Phosphate transport regulator (distant homolog of PhoU)
COG1809	1.40571	2426.71	7.545e-122	Uncharacterized conserved protein
COG2337	0.0907526	253146	1.271e-121	Growth inhibitor
COG0587	0.0480594	30467.9	1.58322e-121	DNA polymerase III, alpha subunit
COG4459	0.939319	9860.55	1.64394e-121	Periplasmic nitrate reductase system, NapE component
COG0112	0.050368	60917.1	7.11313e-121	Glycine/serine hydroxymethyltransferase
COG3304	0.14174	87840.1	2.81346e-119	Predicted membrane protein
COG3398	2.51954	2396.36	2.93558e-118	Uncharacterized protein conserved in archaea
COG4103	1.0205	5966.35	1.9923e-116	Uncharacterized protein conserved in bacteria
COG4329	3.34325	1481.74	2.0266e-116	Predicted membrane protein
COG1978	2.12867	2964.6	2.36359e-115	Uncharacterized protein conserved in bacteria
COG1888	3.16626	2952.59	5.5137e-115	Uncharacterized protein conserved in archaea
COG2965	0.12805	98074.5	2.55573e-114	Primosomal replication protein N
COG4899	3.11041	2954	5.72049e-114	Uncharacterized protein conserved in bacteria
COG4911	3.37798	2273.12	1.37633e-112	Uncharacterized conserved protein
COG1226	0.409736	17495.9	2.07538e-109	Kef-type K+ transport systems, predicted NAD-binding component
COG1714	0.0846278	142378	2.4537e-109	Predicted membrane protein/domain
COG1965	0.123943	97918.8	9.07751e-108	Protein implicated in iron transport, frataxin homolog
COG0688	0.0559897	203799	5.97713e-107	Phosphatidylserine decarboxylase
COG0019	0.037767	328059	4.12996e-103	Diaminopimelate decarboxylase
COG5371	4.63048	1731.21	1.42269e-102	Golgi nucleoside diphosphatase
COG3040	0.20934	65869.8	1.93807e-102	Bacterial lipocalin
COG3821	0.797489	7701.92	1.00576e-100	Predicted membrane protein
COG4455	0.60277	7338.08	2.51667e-100	Protein of avirulence locus involved in temperature-dependent protein secretion
COG4831	0.912228	7785.89	5.61167e-99	Uncharacterized conserved protein
COG3117	0.106276	127152	2.63576e-98	Uncharacterized protein conserved in bacteria
COG1465	1.74573	3685.73	3.7191e-97	Predicted alternative 3-dehydroquinate synthase
COG3805	1.16703	4935.29	6.60482e-97	Aromatic ring-cleaving dioxygenase
COG1980	18.3273	1298.24	7.82198e-97	Archaeal fructose 1,6-bisphosphatase
COG4634	2.27867	2842.41	8.33497e-97	Uncharacterized protein conserved in bacteria
COG5640	1.34295	6237.45	7.77735e-96	Secreted trypsin-like serine protease
COG2872	0.119365	104281	8.00944e-94	Predicted metal-dependent hydrolases related to alanyl-tRNA synthetase HxxxH domain
COG2610	0.0771614	155825	1.45071e-92	H+/gluconate symporter and related permeases
COG5634	1.24797	4655.9	5.20712e-92	Uncharacterized conserved protein
COG5164	1.8667	2497.43	2.58367e-90	Transcription elongation factor
COG1796	0.673472	8334.49	6.27167e-90	DNA polymerase IV (family X)
COG3375	0.784513	5588.15	5.76042e-89	Uncharacterized conserved protein
COG0125	0.0462832	104189	4.30416e-87	Thymidylate kinase
COG1085	0.112721	92816.9	1.52555e-86	Galactose-1-phosphate uridylyltransferase
COG4326	1.35969	4339.96	1.02788e-85	Sporulation control protein
COG2453	0.130787	85232.1	2.7299e-85	Predicted protein-tyrosine phosphatase
COG3377	3.44595	1536.2	9.82512e-85	Uncharacterized conserved protein
COG2389	18.1584	1853.99	4.47819e-82	Uncharacterized metal-binding protein
COG5360	1.08454	5173.34	2.67784e-80	Uncharacterized protein conserved in bacteria
COG3549	0.148963	55520.9	7.19444e-80	Plasmid maintenance system killer protein
COG0076	0.0949514	121837	9.99979e-80	Glutamate decarboxylase and related PLP-dependent proteins
COG2336	0.278583	23680.4	1.46353e-77	Growth regulator
COG5530	18.0992	1855.98	1.83687e-77	Predicted integral membrane protein
COG3828	0.579676	7689.7	2.67043e-77	Uncharacterized protein conserved in bacteria
COG2383	18.0919	1867.2	6.56725e-77	Uncharacterized conserved protein
COG2266	18.0919	1867.2	6.56725e-77	GTP:adenosylcobinamide-phosphate guanylyltransferase
COG2180	0.101271	102368	5.37132e-75	Nitrate reductase delta subunit
COG5099	0.725301	5145.09	1.18986e-72	RNA-binding protein of the Puf family, translational repressor
COG1628	4.67657	1881.13	2.48124e-72	Uncharacterized conserved protein
COG3469	0.97395	1971.36	1.28547e-71	Chitinase
COG3138	0.228606	37077.1	1.97262e-70	Arginine/ornithine N-succinyltransferase beta subunit
COG0470	0.337306	38445.9	3.82203e-70	ATPase involved in DNA replication
COG4818	2.03425	2382.87	2.93856e-67	Predicted membrane protein
COG1254	0.0580741	184560	9.3387e-65	Acylphosphatases
COG3046	0.532645	6904.39	2.38266e-64	Uncharacterized protein related to deoxyribodipyrimidine photolyase
COG1113	0.0482517	306990	8.93668e-63	Gamma-aminobutyrate permease and related permeases
COG0709	0.0698255	109994	1.92781e-62	Selenophosphate synthase
COG0825	0.0428127	197853	2.18939e-62	Acetyl-CoA carboxylase alpha subunit
COG3476	0.28735	21126.7	7.16362e-62	Tryptophan-rich sensory protein (mitochondrial benzodiazepine receptor homolog)
COG2144	0.692672	5485.21	2.98236e-61	Selenophosphate synthetase-related proteins
COG3379	3.86625	1314.97	7.50881e-61	Uncharacterized conserved protein
COG2747	0.167185	51351.7	7.83606e-61	Negative regulator of flagellin synthesis (anti-sigma28 factor)
COG1099	2.39711	1424.38	3.56085e-60	Predicted metal-dependent hydrolases with the TIM-barrel fold
COG1836	2.19412	1116.87	2.41452e-59	Predicted membrane protein
COG4420	0.0951216	92421	3.78058e-59	Predicted membrane protein
COG1090	0.0917644	92135.8	1.19627e-58	Predicted nucleoside-diphosphate sugar epimerase
COG2013	0.088333	87336.2	8.0846e-58	Uncharacterized conserved protein
COG0121	0.0819494	122191	1.73238e-57	Predicted glutamine amidotransferase
COG5524	17.7768	1138.46	1.33783e-56	Bacteriorhodopsin
COG4276	0.601408	7046.02	1.74766e-56	Uncharacterized conserved protein
COG4627	2.0591	2125.93	1.76012e-55	Uncharacterized protein conserved in bacteria
COG1663	0.0397327	206555	1.99097e-54	Tetraacyldisaccharide-1-P 4'-kinase
COG4954	0.725131	5023.47	3.39243e-54	Uncharacterized protein conserved in bacteria
COG2720	0.0934842	98473.9	4.39594e-54	Uncharacterized vancomycin resistance protein
COG0057	0.0275123	391317	1.14607e-51	Glyceraldehyde-3-phosphate dehydrogenase/erythrose-4-phosphate dehydrogenase
COG0037	0.0259895	271645	1.15127e-51	Predicted ATPase of the PP-loop superfamily implicated in cell cycle control
COG1443	0.0687888	109917	1.98223e-50	Isopentenyldiphosphate isomerase
COG0836	0.0395246	274642	2.11875e-50	Mannose-1-phosphate guanylyltransferase
COG1816	0.0578942	134030	1.60029e-49	Adenosine deaminase
COG1431	2.15725	1309.46	4.11797e-49	Uncharacterized protein containing piwi/argonaute domain
COG4549	0.507053	5223.64	4.56904e-49	Uncharacterized protein conserved in bacteria
COG3342	0.475548	5613.89	6.82743e-48	Uncharacterized conserved protein
COG3367	1.66534	1597.23	8.95745e-48	Uncharacterized conserved protein
COG3753	0.0813373	110256	9.05346e-48	Uncharacterized protein conserved in bacteria
COG1947	0.033082	115469	3.02952e-45	4-diphosphocytidyl-2C-methyl-D-erythritol 2-phosphate synthase
COG5429	0.100365	72605.1	3.08917e-45	Uncharacterized secreted protein
COG4424	1.93513	880.592	4.63248e-45	Uncharacterized protein conserved in bacteria
COG0028	0.0277045	461243	6.2276e-45	Thiamine pyrophosphate-requiring enzymes [acetolactate synthase, pyruvate dehydrogenase (cytochrome), glyoxylate carboligase, phosphonopyruvate decarboxylase]
COG3734	0.20167	27531	8.53313e-45	2-keto-3-deoxy-galactonokinase
COG2122	2.05903	1474.75	2.09301e-44	Uncharacterized conserved protein
COG5043	17.5124	1089.07	7.56538e-44	Vacuolar protein sorting-associated protein
COG3381	0.0752982	137446	3.52095e-43	Uncharacterized component of anaerobic dehydrogenases
COG4242	0.372608	6309.05	8.33041e-43	Cyanophycinase and related exopeptidases
COG5010	0.0462797	259781	4.59094e-42	Flp pilus assembly protein TadD, contains TPR repeats
COG1937	0.0435573	183991	2.89501e-41	Uncharacterized protein conserved in bacteria
COG1734	0.0404271	223595	3.55273e-41	DnaK suppressor protein
COG4487	0.0397173	442263	7.01753e-40	Uncharacterized protein conserved in bacteria
COG3542	0.147372	27230.4	2.01655e-39	Uncharacterized conserved protein
COG3319	0.821754	4086.7	4.15539e-35	Thioesterase domains of type I polyketide synthases or non-ribosomal peptide synthetases
COG1675	4.62359	727.943	4.23221e-35	Transcription initiation factor IIE, alpha subunit
COG5297	0.208112	24016.7	2.57632e-34	Cellobiohydrolase A (1,4-beta-cellobiosidase A)
COG3727	0.0711943	85551.3	5.25351e-34	DNA G:T-mismatch repair endonuclease
COG1773	0.0410212	167978	2.10011e-33	Rubredoxin
COG1879	0.0269919	375925	7.84904e-33	ABC-type sugar transport system, periplasmic component
COG0473	0.0336117	220481	9.03451e-33	Isocitrate/isopropylmalate dehydrogenase
COG1900	1.8946	1448.65	1.4912e-32	Uncharacterized conserved protein
COG5502	3.09857	694.158	1.81642e-32	Uncharacterized conserved protein
COG4995	0.13762	35513.7	2.25754e-32	Uncharacterized protein conserved in bacteria
COG0548	0.0359114	241063	3.15443e-32	Acetylglutamate kinase
COG3154	0.076304	91149.2	2.40812e-31	Putative lipid carrier protein
COG3031	0.17786	39094.5	8.14536e-31	Type II secretory pathway, component PulC
COG5322	1.37464	2082.06	1.59236e-30	Predicted dehydrogenase
COG4288	2.86245	718.836	1.98995e-29	Uncharacterized protein conserved in bacteria
COG0720	0.0284831	193634	4.62319e-29	6-pyruvoyl-tetrahydropterin synthase
COG4402	1.67949	1460.94	9.20592e-29	Uncharacterized protein conserved in bacteria
COG3471	0.0604025	99615.4	1.64771e-28	Predicted periplasmic/secreted protein
COG2901	0.0541917	129419	1.30165e-27	Factor for inversion stimulation Fis, transcriptional activator
COG4392	0.0472987	192091	1.84029e-27	Predicted membrane protein
COG4828	0.404692	3963.07	4.38577e-27	Predicted membrane protein
COG5602	0.797012	3796.46	7.44011e-26	Histone deacetylase complex, SIN3 component
COG1913	0.491076	3806.76	2.49745e-25	Predicted Zn-dependent proteases
COG4978	0.717146	2333.59	8.31495e-25	Transcriptional regulator, effector-binding domain/component
COG0021	0.0230439	77282.8	1.00565e-24	Transketolase
COG1835	0.0254761	298641	1.58591e-24	Predicted acyltransferases
COG0456	0.0130613	325408	4.13134e-24	Acetyltransferases
COG3436	0.0391485	249358	4.82596e-24	Transposase and inactivated derivatives
COG3798	0.37202	7653.44	1.37513e-23	Uncharacterized protein conserved in bacteria
COG0255	0.0234174	106776	1.37647e-23	Ribosomal protein L29
COG1223	0.666325	3212.76	3.80023e-23	Predicted ATPase (AAA+ superfamily)
COG4292	0.0453749	106623	4.44486e-23	Predicted membrane protein
COG0560	0.0184167	10041.6	4.77419e-23	Phosphoserine phosphatase
COG5007	0.0486584	130086	1.58154e-22	Predicted transcriptional regulator, BolA superfamily
COG3416	0.387966	3531.9	2.11977e-22	Uncharacterized protein conserved in bacteria
COG4247	0.4554	4926.78	2.71143e-22	3-phytase (myo-inositol-hexaphosphate 3-phosphohydrolase)
COG4354	1.13455	1505.57	1.1524e-21	Predicted bile acid beta-glucosidase
COG3918	0.49097	5526.24	2.38508e-21	Predicted membrane protein
COG0331	0.020117	49746.9	7.48995e-21	(acyl-carrier-protein) S-malonyltransferase
COG0762	0.0703741	170620	8.52648e-21	Predicted integral membrane protein
COG4817	0.601346	1532.55	1.34226e-20	Uncharacterized protein conserved in bacteria
COG0271	0.0452718	129759	1.13562e-19	Stress-induced morphogen (activity unknown)
COG3900	4.01486	493.094	4.90221e-19	Predicted periplasmic protein
COG2821	0.0484255	100276	9.13726e-19	Membrane-bound lytic murein transglycosylase
COG5349	1.50097	866.893	2.79605e-18	Uncharacterized protein conserved in bacteria
COG3371	0.72894	2334.38	1.1999e-17	Predicted membrane protein
COG4389	0.0486328	91132.3	6.57716e-17	Site-specific recombinase
COG2959	0.0419675	120334	9.54028e-17	Uncharacterized enzyme of heme biosynthesis
COG0293	0.0409872	129737	1.4866e-16	23S rRNA methylase
COG3431	17.4651	440.768	2.13033e-16	Predicted membrane protein
COG0752	0.020981	191313	2.14122e-16	Glycyl-tRNA synthetase, alpha subunit
COG5232	17.4525	435.003	3.27138e-16	Preprotein translocase subunit Sec62
COG3389	18.4525	286.612	3.27138e-16	Uncharacterized protein conserved in archaea
COG4842	0.0343639	207889	5.97648e-16	Uncharacterized protein conserved in bacteria
COG5452	18.4269	397.537	7.72758e-16	Uncharacterized conserved protein
COG0662	0.0262545	186507	1.07559e-15	Mannose-6-phosphate isomerase
COG2380	0.817579	2245.26	7.43436e-15	Uncharacterized protein conserved in bacteria
COG3465	3.74293	290.183	1.71385e-14	Uncharacterized conserved protein
COG5482	3.74293	291.546	1.71385e-14	Uncharacterized conserved protein
COG2377	0.0375522	125488	2.34366e-14	Predicted molecular chaperone distantly related to HSP70-fold metalloproteases
COG4034	3.73035	360.378	2.60216e-14	Uncharacterized protein conserved in archaea
COG2831	0.0337217	144782	1.0583e-13	Hemolysin activation/secretion protein
COG2840	0.0358187	132468	5.04688e-13	Uncharacterized protein conserved in bacteria
COG4230	0.036198	125507	5.40124e-13	Delta 1-pyrroline-5-carboxylate dehydrogenase
COG3510	0.572582	1729.74	1.55894e-12	Cephalosporin hydroxylase
COG5352	2.10174	424.317	1.17592e-11	Uncharacterized protein conserved in bacteria
COG1330	0.0333787	92813.6	1.58167e-11	Exonuclease V gamma subunit
COG4285	1.47866	451.899	2.15546e-11	Uncharacterized conserved protein
COG0208	0.014702	67218.3	3.62581e-11	Ribonucleotide reductase, beta subunit
COG5580	0.961608	1266.96	6.16337e-11	Activator of HSP90 ATPase
COG4717	0.0412155	92308.1	1.05838e-10	Uncharacterized conserved protein
COG5454	2.31841	420.105	1.11477e-10	Predicted secreted protein
COG1751	1.92585	435.248	1.31673e-10	Uncharacterized conserved protein
COG0512	0.0148853	106214	1.48693e-10	Anthranilate/para-aminobenzoate synthases component II
COG4649	2.12091	433.575	3.47335e-10	Uncharacterized protein conserved in bacteria
COG4765	2.27867	403.08	3.48748e-10	Uncharacterized protein conserved in bacteria
COG3750	1.98798	431.223	4.5362e-10	Uncharacterized protein conserved in bacteria
COG1286	0.0158445	196877	5.59132e-10	Uncharacterized membrane protein, required for colicin V production
COG3651	0.0904881	37072.4	5.64309e-10	Uncharacterized protein conserved in bacteria
COG0857	0.599516	1889.86	9.99793e-10	BioD-like N-terminal domain of phosphotransacetylase
COG2411	0.277815	4671.11	1.46996e-09	Uncharacterized conserved protein
COG3814	1.93859	434.603	1.91849e-09	Uncharacterized protein conserved in bacteria
COG3761	1.93859	434.603	1.91849e-09	NADH:ubiquinone oxidoreductase 17.2 kD subunit
COG3820	1.93859	434.603	1.91849e-09	Uncharacterized protein conserved in bacteria
COG2976	0.029536	130268	2.50884e-09	Uncharacterized protein conserved in bacteria
COG3440	0.0398745	161426	5.72638e-09	Predicted restriction endonuclease
COG2957	0.0166437	383455	6.89406e-09	Peptidylarginine deiminase and related enzymes
COG5590	1.8596	435.399	1.63611e-08	Uncharacterized conserved protein
COG2514	0.0258465	127862	2.58095e-08	Predicted ring-cleavage extradiol dioxygenase
COG2854	0.0238443	155612	1.17709e-07	ABC-type transport system involved in resistance to organic solvents, auxiliary component
COG2704	0.015107	406761	2.2555e-07	Anaerobic C4-dicarboxylate transporter
COG3502	0.255956	3247.4	2.95003e-07	Uncharacterized protein conserved in bacteria
COG0008	0.00787252	137255	4.57096e-07	Glutamyl- and glutaminyl-tRNA synthetases
COG5469	1.96359	304.404	6.05887e-07	Predicted metal-binding protein
COG4945	18.4153	125.882	1.27218e-06	Membrane-anchored protein predicted to be involved in regulation of amylopullulanase
COG2810	18.4153	125.882	1.27218e-06	Predicted type IV restriction endonuclease
COG4370	18.4153	125.882	1.27218e-06	Uncharacterized protein conserved in bacteria
COG3329	0.232299	4157.52	2.40855e-06	Predicted permease
COG4334	0.427911	1201.53	3.48137e-06	Uncharacterized protein conserved in bacteria
COG3614	0.476045	1437.71	2.07398e-05	Predicted periplasmic ligand-binding sensor domain
COG5274	0.992321	473.345	2.27629e-05	Cytochrome b involved in lipid metabolism
COG3664	0.0946573	9186.63	2.32433e-05	Beta-xylosidase
COG3654	0.0179483	113805	2.57167e-05	Prophage maintenance system killer protein
COG4801	0.337348	2191.61	3.58164e-05	Predicted acyltransferase
COG2961	0.0211547	113375	5.07183e-05	Protein involved in catabolism of external DNA
COG1194	0.0089762	67965.5	5.49626e-05	A/G-specific DNA glycosylase
COG0818	0.0104303	211035	6.00338e-05	Diacylglycerol kinase
COG4293	0.213213	3992.95	0.000129595	Uncharacterized protein conserved in bacteria
COG3482	0.385627	1754.74	0.000265798	Uncharacterized conserved protein
COG5489	1.35333	241.853	0.000293808	Uncharacterized conserved protein
COG5490	18.7911	60.5785	0.000413633	Uncharacterized conserved protein
COG5207	0.132751	4248.62	0.000431428	Isopeptidase T
COG2603	0.0195465	131466	0.000598259	Predicted ATPase
COG4427	0.144045	3091.47	0.000631219	Uncharacterized protein conserved in bacteria
COG4895	0.184608	2022.42	0.000700431	Uncharacterized conserved protein
COG3954	0.0355762	56797.7	0.000943494	Phosphoribulokinase
COG5461	18.648	61.1042	0.00102575	Type IV pili component
COG5587	0.0179516	84351.8	0.00158461	Uncharacterized conserved protein
COG3908	18.568	58.7927	0.00161969	Uncharacterized protein conserved in bacteria
COG5639	18.568	58.7927	0.00161969	Uncharacterized conserved small protein
COG5400	18.568	58.7927	0.00161969	Uncharacterized protein conserved in bacteria
COG5317	18.568	58.7927	0.00161969	Uncharacterized protein conserved in bacteria
COG0002	0.0117114	137409	0.00186328	Acetylglutamate semialdehyde dehydrogenase
COG3963	0.0644721	17317.3	0.00188445	Phospholipid N-methyltransferase
COG2243	0.0169909	87078	0.0023361	Precorrin-2 methylase
COG4076	0.148563	3774.96	0.0034119	Predicted RNA methylase
COG2851	0.0328558	24059.6	0.00357097	H+/citrate symporter
COG5330	1.71228	73.8086	0.00410964	Uncharacterized protein conserved in bacteria
COG0070	0.115518	3388.3	0.004383	Glutamate synthase domain 3
COG0822	0.00657536	107374	0.00542744	NifU homolog involved in Fe-S cluster formation
COG0067	0.112216	3387.52	0.0056322	Glutamate synthase domain 1
COG0520	0.00561491	52953.1	0.00581108	Selenocysteine lyase
COG4957	1.02591	160.121	0.00629933	Predicted transcriptional regulator
COG5466	18.2803	48.4859	0.00649461	Predicted small metal-binding protein
COG5331	18.2803	52.0348	0.00649461	Uncharacterized protein conserved in bacteria
COG0500	0.115195	4665.04	0.00799479	SAM-dependent methyltransferases
COG4959	0.0350245	19365.9	0.00995691	Type IV secretory pathway, protease TraF
COG2042	18.1625	46.9099	0.0104033	Uncharacterized conserved protein
COG3028	0.0132728	114927	0.0110704	Uncharacterized protein conserved in bacteria
COG0381	0.00619283	190078	0.0133645	UDP-N-acetylglucosamine 2-epimerase
COG3461	0.104799	4377.44	0.0142041	Uncharacterized conserved protein
COG4946	0.0780297	6251.59	0.0143333	Uncharacterized protein related to the periplasmic component of the Tol biopolymer transport system
COG4538	0.136444	3657.01	0.0213477	Uncharacterized conserved protein
COG1339	17.8748	32.1469	0.0271429	Transcriptional regulator of a riboflavin/FAD biosynthetic operon
COG5568	17.8748	33.1732	0.0271429	Uncharacterized small protein
COG5350	17.8748	33.1732	0.0271429	Predicted protein tyrosine phosphatase
COG5310	17.8748	33.1732	0.0271429	Homospermidine synthase
COG3535	0.0739339	5633.2	0.0378548	Uncharacterized conserved protein
COG4530	18.6925	28.5278	0.0443484	Uncharacterized protein conserved in bacteria
COG5451	18.6925	28.5278	0.0443484	Predicted secreted protein
COG5509	18.6925	28.5278	0.0443484	Uncharacterized small protein containing a coiled-coil domain
COG5436	18.6925	28.5278	0.0443484	Predicted integral membrane protein
COG5402	18.6925	28.5278	0.0443484	Uncharacterized conserved protein
COG5480	18.6925	28.5278	0.0443484	Predicted integral membrane protein
COG1207	0.00474041	100716	0.0449913	N-acetylglucosamine-1-phosphate uridyltransferase (contains nucleotidyltransferase and I-patch acetyltransferase domains)
aThe coefficient is the estimated difference between the two groups (i.e., before and after surgery) using Poisson model. Positive value indicates more abundance before surgery.
bThe Akaike Information Criterion (AIC) represents a measure of the model fit.
