# Supplementary material for: Gastric microbiota and predicted gene functions are altered after subtotal gastrectomy in patients with gastric cancer
Source: Sci Rep. 2016 Feb 10;6:20701. doi: 10.1038/srep20701 (PMC4748256; doi:10.1038/srep20701)
Supplement: Supplementary Table S3 [file srep20701-s3.xls]

## Sheet: supplementary.table.s3
Table S3. List of COGs enriched in the gastric microbiota after surgery.
GeneFamily	Coefficienta	AICb	Adjusted P (BH)	Annotation
COG0856	-20.4679	1425.11	0	Orotate phosphoribosyltransferase homologs
COG1851	-20.4466	1480.07	0	Uncharacterized conserved protein
COG2158	-20.9129	1503.83	0	Uncharacterized protein containing a Zn-finger-like domain
COG1202	-5.59844	1559.07	0	Superfamily II helicase, archaea-specific
COG1422	-4.37065	1603.93	0	Predicted membrane protein
COG5494	-5.731	1641.99	0	Predicted thioredoxin/glutaredoxin
COG5162	-5.731	1641.99	0	Transcription initiation factor TFIID, subunit TAF10 (also component of histone acetyltransferase SAGA)
COG5273	-5.731	1641.99	0	Uncharacterized protein containing DHHC-type Zn finger
COG3848	-5.731	1641.99	0	Phosphohistidine swiveling domain
COG1336	-4.13741	1646.49	0	Uncharacterized protein predicted to be involved in DNA repair (RAMP superfamily)
COG3355	-3.98994	1669.26	0	Predicted transcriptional regulator
COG3543	-4.79735	1695.14	0	Uncharacterized conserved protein
COG3822	-4.25757	1697.59	0	ABC-type sugar transport system, auxiliary component
COG2522	-4.10369	1726.25	0	Predicted transcriptional regulator
COG5619	-4.10483	1729.47	0	Uncharacterized conserved protein
COG4809	-4.10636	1730.5	0	Archaeal ADP-dependent phosphofructokinase/glucokinase
COG3479	-4.46683	1849.29	0	Phenolic acid decarboxylase
COG5618	-4.34201	1958	0	Predicted periplasmic lipoprotein
COG5471	-3.38468	1984.72	0	Uncharacterized conserved protein
COG5116	-4.19963	2108.47	0	26S proteasome regulatory complex component
COG5437	-4.1026	2121.07	0	Predicted secreted protein
COG4729	-3.63349	2172.14	0	Uncharacterized conserved protein
COG4384	-2.85742	2198.06	0	Mu-like prophage protein gp45
COG3561	-2.24617	2208.02	0	Phage anti-repressor protein
COG4876	-4.07796	2224.51	0	Uncharacterized protein conserved in bacteria
COG1308	-3.22481	2304.61	0	Transcription factor homologous to NACalpha-BTF3
COG5050	-3.23821	2396.32	0	sn-1,2-diacylglycerol ethanolamine- and cholinephosphotranferases
COG4873	-4.26077	2421.42	0	Uncharacterized protein conserved in bacteria
COG2019	-5.26243	2433.19	0	Archaeal adenylate kinase
COG5294	-3.03852	2438.97	0	Uncharacterized protein conserved in bacteria
COG4493	-2.93506	2461.65	0	Uncharacterized protein conserved in bacteria
COG1107	-2.2749	2538.92	0	Archaea-specific RecJ-like exonuclease, contains DnaJ-type Zn finger domain
COG4903	-2.91394	2582.29	0	Genetic competence transcription factor
COG5017	-1.84572	2609.63	0	Uncharacterized conserved protein
COG5593	-2.44311	2637.46	0	Nucleic-acid-binding protein possibly involved in ribosomal biogenesis
COG5609	-2.28241	2670.89	0	Uncharacterized conserved protein
COG5585	-4.06447	2781.34	0	NAD+--asparagine ADP-ribosyltransferase
COG4401	-2.47552	2891.79	0	Chorismate mutase
COG1654	-4.44516	2923.82	0	Biotin operon repressor
COG5346	-2.24535	2948.87	0	Predicted membrane protein
COG2245	-6.559	2962.26	0	Predicted membrane protein
COG1326	-2.65163	2984.33	0	Uncharacterized archaeal Zn-finger protein
COG3270	-4.54461	3023.23	0	Uncharacterized conserved protein
COG5183	-4.20828	3101.28	0	Protein involved in mRNA turnover and stability
COG3979	-1.37786	3176.3	0	Uncharacterized protein contain chitin-binding domain type 3
COG1618	-3.28894	3229.55	0	Predicted nucleotide kinase
COG4386	-2.58562	3330.25	0	Mu-like prophage tail sheath protein gpL
COG4739	-1.97882	3346	0	Uncharacterized protein containing a ferredoxin domain
COG3936	-3.49273	3401.06	0	Protein involved in polysaccharide intercellular adhesin (PIA) synthesis/biofilm formation
COG5561	-2.11139	3444.93	0	Predicted metal-binding protein
COG4092	-1.88172	3451.18	0	Predicted glycosyltransferase involved in capsule biosynthesis
COG1111	-3.68141	3549.51	0	ERCC4-like helicases
COG3183	-1.87552	3622.64	0	Predicted restriction endonuclease
COG5379	-3.78429	3639.57	0	S-adenosylmethionine:diacylglycerol 3-amino-3-carboxypropyl transferase
COG3330	-2.76035	3653.12	0	Uncharacterized protein conserved in bacteria
COG1145	-3.88274	3668.67	0	Ferredoxin
COG5141	-6.54514	3712.45	0	PHD zinc finger-containing protein
COG1184	-5.16597	3795.25	0	Translation initiation factor 2B subunit, eIF-2B alpha/beta/delta family
COG3567	-2.01396	3814.81	0	Uncharacterized protein conserved in bacteria
COG4688	-2.97478	3844.95	0	Uncharacterized protein conserved in bacteria
COG3827	-2.74864	3914.72	0	Uncharacterized protein conserved in bacteria
COG4848	-2.884	3942.76	0	Uncharacterized protein conserved in bacteria
COG3885	-2.44385	4019.25	0	Uncharacterized conserved protein
COG5036	-2.68787	4060.36	0	SPX domain-containing protein involved in vacuolar polyphosphate accumulation
COG4990	-1.77399	4141.69	0	Uncharacterized protein conserved in bacteria
COG5577	-1.28477	4145.4	0	Spore coat protein
COG4043	-6.40131	4172.26	0	Uncharacterized conserved protein
COG4359	-1.88432	4257.49	0	Uncharacterized conserved protein, possibly involved in methylthioadenosine recycling
COG4951	-4.699	4275.08	0	Uncharacterized protein conserved in bacteria
COG5417	-4.8779	4305.25	0	Uncharacterized small protein
COG4189	-1.28697	4321.19	0	Predicted transcriptional regulator
COG4713	-3.48116	4441.09	0	Predicted membrane protein
COG5039	-2.88576	4479.88	0	Exopolysaccharide biosynthesis protein
COG2316	-1.2746	4535.95	0	Predicted hydrolase (HD superfamily)
COG4707	-3.62859	4567.41	0	Uncharacterized protein conserved in bacteria
COG4367	-4.21908	4601.68	0	Uncharacterized protein conserved in bacteria
COG3463	-2.34919	4615.56	0	Predicted membrane protein
COG5582	-4.15594	4659.91	0	Uncharacterized conserved protein
COG5378	-5.64123	4736.67	0	Predicted nucleotide-binding protein
COG4458	-2.81475	4740.26	0	Uncharacterized protein conserved in bacteria, putative virulence factor
COG4457	-2.81449	4740.93	0	Uncharacterized protein conserved in bacteria, putative virulence factor
COG4872	-2.8003	4745.33	0	Predicted membrane protein
COG3933	-2.10377	4745.84	0	Transcriptional antiterminator
COG5547	-4.42277	4820.08	0	Small integral membrane protein
COG3630	-2.81407	4851.89	0	Na+-transporting methylmalonyl-CoA/oxaloacetate decarboxylase, gamma subunit
COG5660	-1.27962	4875.18	0	Predicted integral membrane protein
COG2074	-3.38762	4994.35	0	2-phosphoglycerate kinase
COG1728	-2.24385	5086.06	0	Uncharacterized protein conserved in bacteria
COG1655	-2.24008	5104.23	0	Uncharacterized protein conserved in bacteria
COG4930	-2.58295	5112.29	0	Predicted ATP-dependent Lon-type protease
COG3854	-1.85361	5121.57	0	Uncharacterized protein conserved in bacteria
COG3767	-3.01653	5201.8	0	Uncharacterized low-complexity protein
COG3877	-3.11387	5223.3	0	Uncharacterized protein conserved in bacteria
COG3506	-1.65992	5232.6	0	Uncharacterized conserved protein
COG5504	-3.20515	5240.55	0	Predicted Zn-dependent protease
COG4857	-1.28406	5249.29	0	Predicted kinase
COG4915	-4.83199	5267.46	0	5-bromo-4-chloroindolyl phosphate hydrolysis protein
COG4378	-1.55133	5288.86	0	Uncharacterized protein conserved in bacteria
COG3044	-2.21168	5296.14	0	Predicted ATPase of the ABC class
COG4289	-2.64066	5386.13	0	Uncharacterized protein conserved in bacteria
COG2402	-2.45045	5416.93	0	Predicted nucleic acid-binding protein, contains PIN domain
COG1930	-1.74726	5457.47	0	ABC-type cobalt transport system, periplasmic component
COG1244	-3.40499	5565.65	0	Predicted Fe-S oxidoreductase
COG4316	-2.99638	5604.23	0	Uncharacterized protein conserved in bacteria
COG5543	-4.75623	5629.79	0	Uncharacterized conserved protein
COG5028	-2.37783	5762.54	0	Vesicle coat complex COPII, subunit SEC24/subunit SFB2/subunit SFB3
COG4282	-1.64664	5766.26	0	Protein involved in beta-1,3-glucan synthesis
COG5026	-3.38786	5791.71	0	Hexokinase
COG3553	-1.19137	5808.08	0	Uncharacterized protein conserved in bacteria
COG4991	-1.25884	5898.34	0	Uncharacterized protein with a bacterial SH3 domain homologue
COG1406	-1.85	5900.55	0	Predicted inhibitor of MCP methylation, homolog of CheC
COG4878	-4.82703	5930.73	0	Uncharacterized protein conserved in bacteria
COG3779	-2.41	6065.22	0	Uncharacterized protein conserved in bacteria
COG5255	-5.19792	6073.26	0	Uncharacterized protein conserved in bacteria
COG5401	-3.66846	6078.22	0	Spore germination protein
COG4502	-2.1536	6085.44	0	Uncharacterized protein conserved in bacteria
COG2359	-2.34564	6131.22	0	Uncharacterized protein conserved in bacteria
COG3196	-4.23652	6183.47	0	Uncharacterized protein conserved in bacteria
COG4195	-1.75642	6188.9	0	Phage-related replication protein
COG4933	-3.79955	6190.55	0	Uncharacterized conserved protein
COG4983	-1.54695	6222.88	0	Uncharacterized conserved protein
COG4884	-4.30367	6310.08	0	Uncharacterized protein conserved in bacteria
COG1395	-1.4375	6317.76	0	Predicted transcriptional regulator
COG4836	-3.95712	6657.4	0	Predicted membrane protein
COG1497	-19.9482	6703.57	0	Predicted transcriptional regulator
COG3231	-1.43393	6705.57	0	Aminoglycoside phosphotransferase
COG4820	-4.25928	6737.76	0	Ethanolamine utilization protein, possible chaperonin
COG4984	-2.48725	6738.71	0	Predicted membrane protein
COG4295	-2.03153	6766.08	0	Uncharacterized protein conserved in bacteria
COG3356	-2.54527	6796.89	0	Predicted membrane protein
COG5546	-4.8433	6838	0	Small integral membrane protein
COG5389	-3.76346	6847.76	0	Uncharacterized protein conserved in bacteria
COG2811	-4.00907	6891.38	0	Archaeal/vacuolar-type H+-ATPase subunit H
COG4284	-1.30694	6918.04	0	UDP-glucose pyrophosphorylase
COG4936	-4.60277	6932.93	0	Predicted sensor domain
COG4512	-2.42493	7154.74	0	Membrane protein putatively involved in post-translational modification of the autoinducing quorum-sensing peptide
COG3702	-1.74967	7265.75	0	Type IV secretory pathway, VirB3 components
COG4119	-1.36678	7310.3	0	Predicted NTP pyrophosphohydrolase
COG3898	-1.41367	7329.47	0	Uncharacterized membrane-bound protein
COG5022	-5.05216	7372.66	0	Myosin heavy chain
COG4594	-1.94984	7437.92	0	ABC-type Fe3+-citrate transport system, periplasmic component
COG4241	-3.86613	7522	0	Predicted membrane protein
COG3457	-3.57273	7551.4	0	Predicted amino acid racemase
COG3478	-3.59174	7553.7	0	Predicted nucleic-acid-binding protein containing a Zn-ribbon domain
COG4806	-3.84283	7614.92	0	L-rhamnose isomerase
COG0434	-3.58288	7671.5	0	Predicted TIM-barrel enzyme
COG1861	-2.50021	7882.49	0	Spore coat polysaccharide biosynthesis protein F, CMP-KDO synthetase homolog
COG1582	-2.6693	7887.65	0	Uncharacterized protein, possibly involved in motility
COG1342	-2.6732	7930.67	0	Predicted DNA-binding proteins
COG1857	-4.14305	7935.13	0	Uncharacterized protein predicted to be involved in DNA repair
COG4187	-4.03333	7938.16	0	Arginine degradation protein (predicted deacylase)
COG4194	-2.26178	7965.81	0	Predicted membrane protein
COG3363	-4.23537	7967.09	0	Archaeal IMP cyclohydrolase
COG4898	-1.58441	8105.69	0	Uncharacterized protein conserved in bacteria
COG3683	-3.51782	8114.66	0	ABC-type uncharacterized transport system, periplasmic component
COG5555	-8.2715	8180.26	0	Cytolysin, a secreted calcineurin-like phosphatase
COG1614	-2.03407	8219.22	0	CO dehydrogenase/acetyl-CoA synthase beta subunit
COG5599	-19.0634	8219.45	0	Protein tyrosine phosphatase
COG1361	-2.20865	8221.57	0	S-layer domain
COG1059	-3.08365	8306.9	0	Thermostable 8-oxoguanine DNA glycosylase
COG1700	-2.14956	8310.37	0	Uncharacterized conserved protein
COG4845	-2.4549	8502.18	0	Chloramphenicol O-acetyltransferase
COG0700	-3.50886	8592.49	0	Uncharacterized membrane protein
COG1424	-3.50559	8766.62	0	Pimeloyl-CoA synthetase
COG5018	-2.25204	8835.2	0	Inhibitor of the KinA pathway to sporulation, predicted exonuclease
COG4821	-2.29239	8858.8	0	Uncharacterized protein containing SIS (Sugar ISomerase) phosphosugar binding domain
COG4192	-8.3841	8882.6	0	Signal transduction histidine kinase regulating phosphoglycerate transport system
COG4542	-3.15343	8898.47	0	Protein involved in propanediol utilization, and related proteins (includes coumermycin biosynthetic protein), possible kinase
COG3941	-1.90202	8914.88	0	Mu-like prophage protein
COG3799	-3.8413	8980.81	0	Methylaspartate ammonia-lyase
COG4693	-1.83842	8986.94	0	Oxidoreductase (NAD-binding), involved in siderophore biosynthesis
COG4671	-0.87808	9149.25	0	Predicted glycosyl transferase
COG5426	-1.47462	9157.03	0	Uncharacterized membrane protein
COG5564	-1.31342	9163.08	0	Predicted TIM-barrel enzyme, possibly a dioxygenase
COG1954	-2.42772	9231.9	0	Glycerol-3-phosphate responsive antiterminator (mRNA-binding)
COG4929	-2.54634	9252.67	0	Uncharacterized membrane-anchored protein
COG4927	-2.5005	9289	0	Predicted choloylglycine hydrolase
COG3210	-2.8294	9350.89	0	Large exoproteins involved in heme utilization or adhesion
COG1133	-2.51863	9364.64	0	ABC-type long-chain fatty acid transport system, fused permease and ATPase components
COG2456	-3.50677	9414.66	0	Uncharacterized conserved protein
COG4259	-2.38924	9470.2	0	Uncharacterized protein conserved in bacteria
COG4380	-2.38924	9470.2	0	Uncharacterized protein conserved in bacteria
COG5617	-1.24093	9549.76	0	Predicted integral membrane protein
COG3730	-4.65717	9588.07	0	Phosphotransferase system sorbitol-specific component IIC
COG5386	-1.86137	9604.72	0	Cell surface protein
COG5280	-4.1934	9627.95	0	Phage-related minor tail protein
COG3721	-4.23602	9692.61	0	Putative heme iron utilization protein
COG2313	-3.07912	9881	0	Uncharacterized enzyme involved in pigment biosynthesis
COG4747	-2.20557	10048.7	0	ACT domain-containing protein
COG5305	-1.60123	10088.8	0	Predicted membrane protein
COG3489	-2.1188	10125.8	0	Predicted periplasmic lipoprotein
COG4271	-1.43138	10297.4	0	Predicted nucleotide-binding protein containing TIR -like domain
COG4850	-1.05616	10385.7	0	Uncharacterized conserved protein
COG3732	-3.41382	10442.9	0	Phosphotransferase system sorbitol-specific component IIBC
COG5279	-2.63579	10451.6	0	Uncharacterized protein involved in cytokinesis, contains TGc (transglutaminase/protease-like) domain
COG4917	-4.31265	10459.2	0	Ethanolamine utilization protein
COG4399	-2.02464	10587.7	0	Uncharacterized protein conserved in bacteria
COG5522	-3.19268	10679.1	0	Predicted integral membrane protein
COG3422	-1.79361	10795.4	0	Uncharacterized conserved protein
COG4388	-4.33711	10821.1	0	Mu-like prophage I protein
COG4460	-1.51407	10896.3	0	Uncharacterized protein conserved in bacteria
COG4134	-2.25257	10970.4	0	ABC-type uncharacterized transport system, periplasmic component
COG4379	-3.07157	11040.6	0	Mu-like prophage tail protein gpP
COG4812	-4.03988	11079.8	0	Ethanolamine utilization cobalamin adenosyltransferase
COG1222	-1.44879	11149.5	0	ATP-dependent 26S proteasome regulatory subunit
COG1865	-2.8927	11197.4	0	Uncharacterized conserved protein
COG1543	-2.66746	11237.8	0	Uncharacterized conserved protein
COG1625	-2.56296	11434.5	0	Fe-S oxidoreductase, related to NifB/MoaA family
COG3323	-1.56161	11471.7	0	Uncharacterized protein conserved in bacteria
COG5457	-2.56199	11472.9	0	Uncharacterized conserved small protein
COG4132	-1.05025	11477	0	ABC-type uncharacterized transport system, permease component
COG1315	-2.33717	11604.3	0	Predicted polymerase, most proteins contain PALM domain, HD hydrolase domain and Zn-ribbon domain
COG4571	-3.58755	11621.2	0	Outer membrane protease
COG3733	-1.47921	11633.6	0	Cu2+-containing amine oxidase
COG4909	-4.52902	11842.5	0	Propanediol dehydratase, large subunit
COG4910	-4.52902	11842.5	0	Propanediol dehydratase, small subunit
COG5595	-3.41805	11901.1	0	Zn-ribbon-containing, possibly nucleic-acid-binding protein
COG1313	-2.88907	11929.7	0	Uncharacterized Fe-S protein PflX, homolog of pyruvate formate lyase activating proteins
COG5413	-3.39254	11992.5	0	Uncharacterized integral membrane protein
COG3325	-0.710887	12042.2	0	Chitinase
COG3955	-3.38665	12069	0	Exopolysaccharide biosynthesis protein
COG3717	-2.17879	12136.4	0	5-keto 4-deoxyuronate isomerase
COG3965	-1.42181	12144.8	0	Predicted Co/Zn/Cd cation transporters
COG1604	-2.61181	12332.7	0	Uncharacterized protein predicted to be involved in DNA repair (RAMP superfamily)
COG3204	-2.59529	12368.3	0	Uncharacterized protein conserved in bacteria
COG5571	-3.46111	12371.5	0	Autotransporter protein or domain, integral membrane beta-barrel involved in protein secretion
COG3869	-3.07556	12380.8	0	Arginine kinase
COG4396	-2.32417	12481.5	0	Mu-like prophage host-nuclease inhibitor protein Gam
COG5630	-2.61789	12552.6	0	Acetylglutamate synthase
COG3110	-3.42012	12570.4	0	Uncharacterized protein conserved in bacteria
COG5423	-2.62214	12581.9	0	Predicted metal-binding protein
COG4592	-2.18859	12644.3	0	ABC-type Fe2+-enterobactin transport system, periplasmic component
COG1735	-2.5297	12714.3	0	Predicted metal-dependent hydrolase with the TIM-barrel fold
COG2014	-3.20277	12823.1	0	Uncharacterized conserved protein
COG0317	-0.206392	12824.8	0	Guanosine polyphosphate pyrophosphohydrolases/synthetases
COG4393	-3.28185	12877.1	0	Predicted membrane protein
COG3141	-3.48068	12952.6	0	Uncharacterized protein conserved in bacteria
COG3731	-2.62209	12999.4	0	Phosphotransferase system sorbitol-specific component IIA
COG1453	-1.82739	13048	0	Predicted oxidoreductases of the aldo/keto reductase family
COG4865	-4.02385	13078.3	0	Glutamate mutase epsilon subunit
COG1372	-4.00439	13101.9	0	Intein/homing endonuclease
COG3524	-1.87932	13113.4	0	Capsule polysaccharide export protein
COG3692	-5.02362	13158.1	0	Uncharacterized protein conserved in bacteria
COG5565	-4.90371	13347.1	0	Bacteriophage terminase large (ATPase) subunit and inactivated derivatives
COG3592	-2.39097	13395.5	0	Uncharacterized conserved protein
COG4999	-5.16067	13409.6	0	Uncharacterized domain of BarA-like signal transduction histidine kinases
COG1421	-3.96315	13437.8	0	Uncharacterized protein predicted to be involved in DNA repair
COG4135	-4.85779	13502.3	0	ABC-type uncharacterized transport system, permease component
COG4136	-4.85779	13502.3	0	ABC-type uncharacterized transport system, ATPase component
COG3192	-3.11774	13545.1	0	Ethanolamine utilization protein
COG2368	-1.51938	13566.2	0	Aromatic ring hydroxylase
COG5177	-3.95536	13581.5	0	Uncharacterized conserved protein
COG4360	-2.17426	13593.9	0	ATP adenylyltransferase (5',5'''-P-1,P-4-tetraphosphate phosphorylase II)
COG4572	-2.54713	13600.3	0	Putative cation transport regulator
COG3874	-2.93529	13617	0	Uncharacterized conserved protein
COG3160	-3.51762	13633.1	0	Regulator of sigma D
COG5460	-1.40411	13676	0	Uncharacterized conserved protein
COG4112	-3.49328	13676.6	0	Predicted phosphoesterase (MutT family)
COG4763	-2.72336	13684.5	0	Predicted membrane protein
COG5573	-3.80164	13687.9	0	Predicted nucleic-acid-binding protein, contains PIN domain
COG0401	-2.59645	13696	0	Uncharacterized homolog of Blt101
COG1712	-1.68579	13900.1	0	Predicted dinucleotide-utilizing enzyme
COG1635	-2.39535	13939.6	0	Flavoprotein involved in thiazole biosynthesis
COG4861	-1.20493	13965	0	Uncharacterized protein conserved in bacteria
COG4849	-1.20699	13977	0	Uncharacterized protein conserved in bacteria
COG3728	-3.68754	13999.2	0	Phage terminase, small subunit
COG5015	-3.70319	14082.1	0	Uncharacterized conserved protein
COG3789	-3.37796	14100.2	0	Uncharacterized protein conserved in bacteria
COG4680	-1.56415	14110.5	0	Uncharacterized protein conserved in bacteria
COG4225	-2.52404	14117.9	0	Predicted unsaturated glucuronyl hydrolase involved in regulation of bacterial surface properties, and related proteins
COG3862	-2.86709	14230	0	Uncharacterized protein with conserved CXXC pairs
COG1470	-2.44214	14317.2	0	Predicted membrane protein
COG5519	-2.02191	14323.9	0	Superfamily II helicase and inactivated derivatives
COG3700	-3.65147	14420.2	0	Acid phosphatase (class B)
COG4618	-1.56313	14444.3	0	ABC-type protease/lipase transport system, ATPase and permease components
COG4824	-3.81557	14457.5	0	Phage-related holin (Lysis protein)
COG3487	-3.69889	14572.2	0	Uncharacterized iron-regulated protein
COG5562	-3.88484	14608.5	0	Phage envelope protein
COG3477	-2.35102	14622.4	0	Predicted periplasmic/secreted protein
COG2160	-1.70119	14643	0	L-arabinose isomerase
COG5518	-2.8782	14688.6	0	Bacteriophage capsid portal protein
COG1945	-2.26408	14717	0	Uncharacterized conserved protein
COG1852	-3.30504	14739.4	0	Uncharacterized conserved protein
COG2052	-2.97713	14828.8	0	Uncharacterized protein conserved in bacteria
COG1692	-3.17729	14829.5	0	Uncharacterized protein conserved in bacteria
COG2241	-2.20597	14834.2	0	Precorrin-6B methylase 1
COG5337	-2.87619	14934.7	0	Spore coat assembly protein
COG1306	-3.66545	14978.5	0	Uncharacterized conserved protein
COG4211	-3.56573	14982.4	0	ABC-type glucose/galactose transport system, permease component
COG1768	-2.7996	15133.1	0	Predicted phosphohydrolase
COG4752	-3.3295	15152.6	0	Uncharacterized protein conserved in bacteria
COG1783	-1.79858	15179.2	0	Phage terminase large subunit
COG4870	-1.713	15196.8	0	Cysteine protease
COG5567	-3.04938	15199.7	0	Predicted small periplasmic lipoprotein
COG5620	-3.53364	15332.6	0	Uncharacterized conserved protein
COG5004	-2.41147	15347.2	0	P2-like prophage tail protein X
COG4339	-1.35685	15428.2	0	Uncharacterized protein conserved in bacteria
COG0628	-0.154936	15522.9	0	Predicted permease
COG4976	-1.0339	15604	0	Predicted methyltransferase (contains TPR repeat)
COG4838	-3.87541	15690.1	0	Uncharacterized protein conserved in bacteria
COG3950	-2.32358	15750.7	0	Predicted ATP-binding protein involved in virulence
COG3880	-2.59626	15764	0	Uncharacterized protein with conserved CXXC pairs
COG4819	-4.25639	15811.6	0	Ethanolamine utilization protein, possible chaperonin protecting lyase from inhibition
COG3769	-1.97701	15851.7	0	Predicted hydrolase (HAD superfamily)
COG3254	-1.6495	15857.1	0	Uncharacterized conserved protein
COG3856	-1.84164	15864.3	0	Uncharacterized conserved protein (small basic protein)
COG2994	-5.42802	16056.6	0	ACP:hemolysin acyltransferase (hemolysin-activating protein)
COG0568	-0.161364	16105.1	0	DNA-directed RNA polymerase, sigma subunit (sigma70/sigma32)
COG4413	-1.07726	16105.9	0	Urea transporter
COG3770	-3.32895	16106.4	0	Murein endopeptidase
COG2317	-2.65754	16184.2	0	Zn-dependent carboxypeptidase
COG5422	-2.40454	16197.7	0	RhoGEF, Guanine nucleotide exchange factor for Rho/Rac/Cdc42-like GTPases
COG4766	-2.65854	16295.8	0	Ethanolamine utilization protein
COG1571	-2.35028	16308.4	0	Predicted DNA-binding protein containing a Zn-ribbon domain
COG4869	-3.3602	16345.6	0	Propanediol utilization protein
COG4677	-2.34043	16441	0	Pectin methylesterase
COG3949	-2.30876	16450.6	0	Uncharacterized membrane protein
COG3494	-2.99834	16510.6	0	Uncharacterized protein conserved in bacteria
COG1390	-2.75308	16516.7	0	Archaeal/vacuolar-type H+-ATPase subunit E
COG4154	-1.73653	16520.8	0	Fucose dissimilation pathway protein FucU
COG2213	-2.80824	16557.4	0	Phosphotransferase system, mannitol-specific IIBC component
COG1691	-2.51985	16614.5	0	NCAIR mutase (PurE)-related proteins
COG0304	-0.09301	16651.2	0	3-oxoacyl-(acyl-carrier-protein) synthase
COG4632	-3.06824	16679.3	0	Exopolysaccharide biosynthesis protein related to N-acetylglucosamine-1-phosphodiester alpha-N-acetylglucosaminidase
COG3867	-2.11243	16762.5	0	Arabinogalactan endo-1,4-beta-galactosidase
COG2512	-1.91933	16811.5	0	Uncharacterized membrane-associated protein/domain
COG3580	-2.32961	16849.7	0	Uncharacterized protein conserved in bacteria
COG4810	-4.3997	16855.7	0	Ethanolamine utilization protein
COG4816	-3.68632	16873.3	0	Ethanolamine utilization protein
COG1243	-3.36441	16916.5	0	Histone acetyltransferase
COG3007	-0.613812	16924	0	Uncharacterized paraquat-inducible protein B
COG2830	-2.93657	17116.7	0	Uncharacterized protein conserved in bacteria
COG1001	-2.55363	17167	0	Adenine deaminase
COG4938	-1.78187	17194.7	0	Uncharacterized conserved protein
COG4668	-3.12938	17214	0	Mannitol/fructose-specific phosphotransferase system, IIA domain
COG4145	-3.70261	17222.3	0	Na+/panthothenate symporter
COG4277	-1.8132	17356.9	0	Predicted DNA-binding protein with the Helix-hairpin-helix motif
COG4797	-3.51606	17415.4	0	Predicted regulatory domain of a methyltransferase
COG1100	-1.69694	17451.2	0	GTPase SAR1 and related small G proteins
COG4573	-3.39547	17457.1	0	Predicted tagatose 6-phosphate kinase
COG3709	-1.01698	17502.9	0	Uncharacterized component of phosphonate metabolism
COG5475	-1.28336	17532.4	0	Uncharacterized small protein
COG4939	-3.35038	17636.9	0	Major membrane immunogen, membrane-anchored lipoprotein
COG1474	-2.12835	17720.5	0	Cdc6-related protein, AAA superfamily ATPase
COG3359	-0.632414	17805	0	Predicted exonuclease
COG3627	-1.00291	17952.2	0	Uncharacterized enzyme of phosphonate metabolism
COG2250	-1.9321	17974	0	Uncharacterized conserved protein related to C-terminal domain of eukaryotic chaperone, SACSIN
COG1245	-2.65931	18030.1	0	Predicted ATPase, RNase L inhibitor (RLI) homolog
COG1405	-2.27107	18090.8	0	Transcription initiation factor TFIIIB, Brf1 subunit/Transcription initiation factor TFIIB
COG3042	-2.38856	18120.9	0	Putative hemolysin
COG1241	-2.26258	18170	0	Predicted ATPase involved in replication control, Cdc46/Mcm family
COG2605	-2.11439	18186	0	Predicted kinase related to galactokinase and mevalonate kinase
COG1719	-1.3152	18229	0	Predicted hydrocarbon binding protein (contains V4R domain)
COG1606	-2.61445	18282.7	0	ATP-utilizing enzymes of the PP-loop superfamily
COG4955	-3.12597	18284.8	0	Uncharacterized protein conserved in bacteria
COG5584	-3.12677	18290.5	0	Predicted small secreted protein
COG4841	-3.12247	18305.5	0	Uncharacterized protein conserved in bacteria
COG5011	-2.39663	18363.3	0	Uncharacterized protein conserved in bacteria
COG1503	-2.23891	18407	0	Peptide chain release factor 1 (eRF1)
COG3413	-2.25848	18431.6	0	Predicted DNA binding protein
COG1581	-2.25848	18431.6	0	Archaeal DNA-binding protein
COG1955	-2.25848	18431.6	0	Archaeal flagella assembly protein J
COG2036	-2.25848	18431.6	0	Histones H3 and H4
COG1676	-2.25848	18431.6	0	tRNA splicing endonuclease
COG1958	-2.25848	18431.6	0	Small nuclear ribonucleoprotein (snRNP) homolog
COG1867	-2.25848	18431.6	0	N2,N2-dimethylguanosine tRNA methyltransferase
COG5579	-0.879457	18453.8	0	Uncharacterized conserved protein
COG1221	-3.35873	18469.7	0	Transcriptional regulators containing an AAA-type ATPase domain and a DNA-binding domain
COG2088	-3.00687	18491.6	0	Uncharacterized protein, involved in the regulation of septum location
COG3617	-2.58352	18496.4	0	Prophage antirepressor
COG4114	-1.10048	18555.1	0	Uncharacterized Fe-S protein
COG3626	-1.04676	18611.4	0	Uncharacterized enzyme of phosphonate metabolism
COG3625	-1.04736	18613.5	0	Uncharacterized enzyme of phosphonate metabolism
COG4778	-1.04736	18613.5	0	ABC-type phosphonate transport system, ATPase component
COG3924	-3.93281	18674.2	0	Predicted membrane protein
COG3624	-1.04676	18679.6	0	Uncharacterized enzyme of phosphonate metabolism
COG1941	-1.49894	18752.2	0	Coenzyme F420-reducing hydrogenase, gamma subunit
COG3875	-2.68737	18762.4	0	Uncharacterized conserved protein
COG3866	-1.31679	18769.6	0	Pectate lyase
COG4874	-2.08859	18818.7	0	Uncharacterized protein conserved in bacteria containing a pentein-type domain
COG0188	-0.354422	18835.6	0	Type IIA topoisomerase (DNA gyrase/topo II, topoisomerase IV), A subunit
COG5505	-1.29723	18864.1	0	Predicted integral membrane protein
COG3259	-0.947472	18908.1	0	Coenzyme F420-reducing hydrogenase, alpha subunit
COG4926	-0.878883	18991.4	0	Phage-related protein
COG4146	-2.16254	18991.6	0	Predicted symporter
COG3048	-2.20178	19014.4	0	D-serine dehydratase
COG2445	-2.29796	19036.1	0	Uncharacterized conserved protein
COG3075	-2.74117	19078.3	0	Anaerobic glycerol-3-phosphate dehydrogenase
COG1264	-2.16891	19157	0	Phosphotransferase system IIB components
COG0551	-3.1452	19218.3	0	Zn-finger domain associated with topoisomerase type I
COG3723	-2.45693	19284.5	0	Recombinational DNA repair protein (RecE pathway)
COG0170	-2.28941	19340.4	0	Dolichol kinase
COG3640	-1.96836	19484.2	0	CO dehydrogenase maturation factor
COG3015	-2.3842	19604.9	0	Uncharacterized lipoprotein NlpE involved in copper resistance
COG3876	-1.7722	19605	0	Uncharacterized protein conserved in bacteria
COG4167	-3.60578	19702.6	0	ABC-type antimicrobial peptide transport system, ATPase component
COG2926	-3.86663	19723.4	0	Uncharacterized protein conserved in bacteria
COG3129	-1.58714	19744.8	0	Predicted SAM-dependent methyltransferase
COG4635	-3.01996	19783.6	0	Flavodoxin
COG1378	-2.23088	19803.6	0	Predicted transcriptional regulators
COG5484	-2.54483	19835.5	0	Uncharacterized conserved protein
COG1026	-2.83874	19892.4	0	Predicted Zn-dependent peptidases, insulinase-like
COG1755	-2.1647	19927.3	0	Uncharacterized protein conserved in bacteria
COG2988	-1.02653	20068.6	0	Succinylglutamate desuccinylase
COG1899	-1.40363	20154.6	0	Deoxyhypusine synthase
COG0652	-0.214834	20195.7	0	Peptidyl-prolyl cis-trans isomerase (rotamase) - cyclophilin family
COG2078	-1.79295	20222.1	0	Uncharacterized conserved protein
COG2312	-1.40685	20298.8	0	Erythromycin esterase homolog
COG2335	-0.744973	20300.4	0	Secreted and surface protein containing fasciclin-like repeats
COG3645	-0.918268	20383.3	0	Uncharacterized phage-encoded protein
COG3314	-2.96469	20448.9	0	Uncharacterized protein conserved in bacteria
COG4769	-2.70795	20510.8	0	Predicted membrane protein
COG4110	-1.98476	20525.4	0	Uncharacterized protein involved in stress response
COG4333	-2.543	20616.6	0	Uncharacterized protein conserved in bacteria
COG2304	-1.18202	20649	0	Uncharacterized protein containing a von Willebrand factor type A (vWA) domain
COG2215	-3.75363	20687	0	ABC-type uncharacterized transport system, permease component
COG4785	-3.71238	20834.4	0	Lipoprotein NlpI, contains TPR repeats
COG4124	-1.67341	20936.2	0	Beta-mannanase
COG3470	-1.30018	20941	0	Uncharacterized protein probably involved in high-affinity Fe2+ transport
COG1150	-1.98012	20974.1	0	Heterodisulfide reductase, subunit C
COG5499	-1.37571	20975.8	0	Predicted transcription regulator containing HTH domain
COG2981	-2.9765	21026.3	0	Uncharacterized protein involved in cysteine biosynthesis
COG2992	-4.71942	21062.7	0	Uncharacterized FlgJ-related protein
COG4716	-1.37905	21102.6	0	Myosin-crossreactive antigen
COG3773	-0.888104	21129.3	0	Cell wall hydrolyses involved in spore germination
COG1436	-3.35055	21179.9	0	Archaeal/vacuolar-type H+-ATPase subunit F
COG3066	-3.52635	21184.1	0	DNA mismatch repair protein
COG2102	-1.46953	21206.5	0	Predicted ATPases of PP-loop superfamily
COG4956	-2.78748	21278.6	0	Integral membrane protein (PIN domain superfamily)
COG2989	-2.01705	21350.7	0	Uncharacterized protein conserved in bacteria
COG1527	-3.31584	21368.1	0	Archaeal/vacuolar-type H+-ATPase subunit C
COG1873	-1.87204	21372.1	0	Uncharacterized conserved protein
COG3951	-2.7032	21379.7	0	Rod binding protein
COG3283	-3.41712	21395.3	0	Transcriptional regulator of aromatic amino acids metabolism
COG2520	-2.3042	21594.9	0	Predicted methyltransferase
COG1633	-1.4552	21622.8	0	Uncharacterized conserved protein
COG2899	-1.03026	21635.2	0	Uncharacterized protein conserved in bacteria
COG4296	-3.72694	21750.9	0	Uncharacterized protein conserved in bacteria
COG4790	-2.3223	21788.2	0	Type III secretory pathway, component EscR
COG3140	-3.74562	21833.4	0	Uncharacterized protein conserved in bacteria
COG3074	-3.74575	21839.3	0	Uncharacterized protein conserved in bacteria
COG3726	-3.57392	21897.9	0	Uncharacterized membrane protein affecting hemolysin expression
COG3098	-3.5167	21903	0	Uncharacterized protein conserved in bacteria
COG1583	-2.94159	21917.6	0	Uncharacterized protein predicted to be involved in DNA repair (RAMP superfamily)
COG3646	-2.6453	22020.2	0	Uncharacterized phage-encoded protein
COG2979	-2.75474	22042.1	0	Uncharacterized protein conserved in bacteria
COG0310	-2.26497	22121.1	0	ABC-type Co2+ transport system, permease component
COG3089	-3.71454	22186.3	0	Uncharacterized protein conserved in bacteria
COG3061	-3.75531	22192.8	0	Cell envelope opacity-associated protein A
COG3006	-3.75527	22194.8	0	Uncharacterized protein involved in chromosome partitioning
COG4168	-3.75527	22194.8	0	ABC-type antimicrobial peptide transport system, permease component
COG3095	-3.75527	22194.8	0	Uncharacterized protein involved in chromosome partitioning
COG3099	-3.75442	22197.3	0	Uncharacterized protein conserved in bacteria
COG0387	-0.737826	22222.9	0	Ca2+/H+ antiporter
COG1069	-1.55633	22278.8	0	Ribulose kinase
COG3050	-3.76213	22301.4	0	DNA polymerase III, psi subunit
COG1908	-1.86093	22359.5	0	Coenzyme F420-reducing hydrogenase, delta subunit
COG3766	-2.53122	22435.2	0	Predicted membrane protein
COG3067	-3.57846	22436.7	0	Na+/H+ antiporter
COG1407	-0.754046	22502.1	0	Predicted ICC-like phosphoesterases
COG4741	-1.42242	22508.4	0	Predicted secreted endonuclease distantly related to archaeal Holliday junction resolvase
COG3445	-3.78677	22529.3	0	Acid-induced glycyl radical enzyme
COG3082	-3.76284	22566.7	0	Uncharacterized protein conserved in bacteria
COG5496	-2.96073	22567.3	0	Predicted thioesterase
COG1683	-2.64319	22589.6	0	Uncharacterized conserved protein
COG4161	-3.77116	22639.6	0	ABC-type arginine transport system, ATPase component
COG3184	-1.38137	22684.4	0	Uncharacterized protein conserved in bacteria
COG5633	-3.65492	22858.1	0	Predicted periplasmic lipoprotein
COG0242	-0.109289	22895	0	N-formylmethionyl-tRNA deformylase
COG3106	-3.7685	22897.2	0	Predicted ATPase
COG3774	-2.02301	22903.1	0	Mannosyltransferase OCH1 and related enzymes
COG4826	-2.60772	22905	0	Serine protease inhibitor
COG1287	-1.67574	22920.7	0	Uncharacterized membrane protein, required for N-linked glycosylation
COG1441	-3.77173	22923.4	0	O-succinylbenzoate synthase
COG3092	-3.77233	22931.2	0	Uncharacterized protein conserved in bacteria
COG4170	-3.77033	22931.6	0	ABC-type antimicrobial peptide transport system, ATPase component
COG3872	-3.28264	22934.3	0	Predicted metal-dependent enzyme
COG3068	-3.7722	22937.2	0	Uncharacterized protein conserved in bacteria
COG4171	-3.7722	22937.2	0	ABC-type antimicrobial peptide transport system, permease component
COG3771	-3.7722	22937.2	0	Predicted membrane protein
COG3112	-3.7722	22937.2	0	Uncharacterized protein conserved in bacteria
COG3078	-3.7722	22937.2	0	Uncharacterized protein conserved in bacteria
COG0444	-0.104235	22940.6	0	ABC-type dipeptide/oligopeptide/nickel transport system, ATPase component
COG3409	-1.11952	23013.3	0	Putative peptidoglycan-binding domain-containing protein
COG3097	-3.39352	23024	0	Uncharacterized protein conserved in bacteria
COG0546	-0.306476	23094.3	0	Predicted phosphatases
COG3126	-3.01149	23101.1	0	Uncharacterized protein conserved in bacteria
COG3072	-3.73779	23112.3	0	Adenylate cyclase
COG4789	-2.28354	23141	0	Type III secretory pathway, component EscV
COG3793	-1.96023	23192.9	0	Tellurite resistance protein
COG4445	-1.42534	23194	0	Hydroxylase for synthesis of 2-methylthio-cis-ribozeatin in tRNA
COG3861	-0.985174	23218	0	Uncharacterized protein conserved in bacteria
COG4683	-2.35715	23241.7	0	Uncharacterized protein conserved in bacteria
COG3740	-1.89131	23325.4	0	Phage head maturation protease
COG3533	-1.04579	23340.2	0	Uncharacterized protein conserved in bacteria
COG3923	-3.78702	23353.8	0	Primosomal replication protein N''
COG3840	-3.91806	23426.2	0	ABC-type thiamine transport system, ATPase component
COG4725	-4.58325	23442.2	0	Transcriptional activator, adenine-specific DNA methyltransferase
COG1823	-3.0022	23474.7	0	Predicted Na+/dicarboxylate symporter
COG3120	-3.91772	23495.1	0	Uncharacterized protein conserved in bacteria
COG3084	-3.91783	23500.2	0	Uncharacterized protein conserved in bacteria
COG4237	-0.867566	23502.9	0	Hydrogenase 4 membrane component (E)
COG4492	-3.36181	23553.4	0	ACT domain-containing protein
COG3136	-3.9628	23580.8	0	Uncharacterized membrane protein required for alginate biosynthesis
COG2732	-1.93802	23623	0	Barstar, RNAse (barnase) inhibitor
COG3738	-3.18255	23658.3	0	Uncharacterized protein conserved in bacteria
COG5658	-3.63274	23666.6	0	Predicted integral membrane protein
COG2426	-4.15806	23717.7	0	Predicted membrane protein
COG4811	-5.55689	23719.7	0	Predicted membrane protein
COG1237	-1.74293	23759.5	0	Metal-dependent hydrolases of the beta-lactamase superfamily II
COG2707	-2.5405	23778.1	0	Predicted membrane protein
COG1775	-3.25674	23849.9	0	Benzoyl-CoA reductase/2-hydroxyglutaryl-CoA dehydratase subunit, BcrC/BadD/HgdB
COG4559	-2.97516	23934	0	ABC-type hemin transport system, ATPase component
COG3816	-1.51821	23977.8	0	Uncharacterized protein conserved in bacteria
COG0615	-1.4832	23988	0	Cytidylyltransferase
COG3096	-3.05377	24005.7	0	Uncharacterized protein involved in chromosome partitioning
COG3080	-2.80137	24031.3	0	Fumarate reductase subunit D
COG4452	-1.12721	24048.7	0	Inner membrane protein involved in colicin E2 resistance
COG3029	-2.80077	24063.5	0	Fumarate reductase subunit C
COG3057	-3.93192	24125.3	0	Negative regulator of replication initiationR
COG3102	-3.93192	24125.3	0	Uncharacterized protein conserved in bacteria
COG3085	-3.93192	24125.3	0	Uncharacterized protein conserved in bacteria
COG3171	-2.73127	24139	0	Uncharacterized protein conserved in bacteria
COG3790	-3.02527	24162.2	0	Predicted membrane protein
COG3858	-2.67416	24170.6	0	Predicted glycosyl hydrolase
COG3056	-2.96965	24224.5	0	Uncharacterized lipoprotein
COG2999	-2.74684	24428.1	0	Glutaredoxin 2
COG3768	-3.93358	24527.8	0	Predicted membrane protein
COG1963	-3.13004	24533.5	0	Uncharacterized protein conserved in bacteria
COG3720	-1.71328	24570.3	0	Putative heme degradation protein
COG4330	-3.83072	24622.9	0	Predicted membrane protein
COG3853	-2.70877	24710.4	0	Uncharacterized protein involved in tellurite resistance
COG1056	-1.4774	24758.3	0	Nicotinamide mononucleotide adenylyltransferase
COG1348	-1.61693	24769.8	0	Nitrogenase subunit NifH (ATPase)
COG1204	-2.41838	24795.6	0	Superfamily II helicase
COG3635	-2.49151	24871.9	0	Predicted phosphoglycerate mutase, AP superfamily
COG3581	-3.49902	24923.5	0	Uncharacterized protein conserved in bacteria
COG0629	-0.289779	24943.2	0	Single-stranded DNA-binding protein
COG0236	-0.276975	25017.4	0	Acyl carrier protein
COG4550	-4.71835	25057.5	0	Predicted membrane protein
COG4864	-2.59581	25137.7	0	Uncharacterized protein conserved in bacteria
COG5153	-1.23988	25149.5	0	Putative lipase essential for disintegration of autophagic bodies inside the vacuole
COG2973	-2.56613	25277.6	0	Trp operon repressor
COG1859	-2.92894	25345	0	RNA:NAD 2'-phosphotransferase
COG4905	-3.22849	25379.7	0	Predicted membrane protein
COG5341	-2.93388	25400.3	0	Uncharacterized protein conserved in bacteria
COG3560	-2.18318	25434.5	0	Predicted oxidoreductase related to nitroreductase
COG5563	-2.20891	25478.9	0	Predicted integral membrane proteins containing uncharacterized repeats
COG4719	-1.44154	25562.7	0	Uncharacterized protein conserved in bacteria
COG4666	-0.558959	25755.9	0	TRAP-type uncharacterized transport system, fused permease components
COG3076	-3.98375	25821	0	Uncharacterized protein conserved in bacteria
COG2115	-1.11269	25829.5	0	Xylose isomerase
COG3299	-1.40007	25896.3	0	Uncharacterized homolog of phage Mu protein gp47
COG2073	-2.23873	25928.4	0	Cobalamin biosynthesis protein CbiG
COG3394	-0.633223	25955	0	Uncharacterized protein conserved in bacteria
COG3787	-3.22264	26008.4	0	Uncharacterized protein conserved in bacteria
COG3124	-1.48918	26035	0	Uncharacterized protein conserved in bacteria
COG2247	-2.10301	26043.2	0	Putative cell wall-binding domain
COG4220	-5.5059	26104	0	Phage DNA packaging protein, Nu1 subunit of terminase
COG1035	-2.93912	26277.8	0	Coenzyme F420-reducing hydrogenase, beta subunit
COG3036	-3.08694	26350	0	Uncharacterized protein conserved in bacteria
COG4925	-4.04883	26394.6	0	Uncharacterized conserved protein
COG5632	-3.23999	26490.4	0	N-acetylmuramoyl-L-alanine amidase
COG3722	-4.28361	26522.6	0	Transcriptional regulator
COG1025	-4.64185	26646.9	0	Secreted/periplasmic Zn-dependent peptidases, insulinase-like
COG0023	-1.97174	26712.5	0	Translation initiation factor 1 (eIF-1/SUI1) and related proteins
COG1661	-0.961281	26728.5	0	Predicted DNA-binding protein with PD1-like DNA-binding motif
COG3901	-1.89774	26805.9	0	Regulator of nitric oxide reductase transcription
COG4139	-2.93949	26878.2	0	ABC-type cobalamin transport system, permease component
COG1903	-2.36691	26897.7	0	Cobalamin biosynthesis protein CbiD
COG4776	-3.07068	27167.2	0	Exoribonuclease II
COG4943	-3.89422	27250.6	0	Predicted signal transduction protein containing sensor and EAL domains
COG4496	-1.60213	27271.5	0	Uncharacterized protein conserved in bacteria
COG3870	-1.74681	27516.1	0	Uncharacterized protein conserved in bacteria
COG3878	-2.64417	27604.7	0	Uncharacterized protein conserved in bacteria
COG3698	-1.81326	27664.4	0	Predicted periplasmic protein
COG5351	-1.42396	27776.8	0	Uncharacterized protein conserved in bacteria
COG4989	-2.8698	27808.4	0	Predicted oxidoreductase
COG3472	-2.68143	27815.2	0	Uncharacterized conserved protein
COG2845	-2.73738	27857.7	0	Uncharacterized protein conserved in bacteria
COG2431	-2.74354	27898.1	0	Predicted membrane protein
COG5529	-2.77644	27924.1	0	Pyocin large subunit
COG3404	-3.07207	28008.3	0	Methenyl tetrahydrofolate cyclohydrolase
COG0115	-0.192643	28026.4	0	Branched-chain amino acid aminotransferase/4-amino-4-deoxychorismate lyase
COG3806	-1.44547	28226.6	0	Anti-sigma factor
COG3013	-5.49473	28246	0	Uncharacterized conserved protein
COG4143	-2.79408	28277	0	ABC-type thiamine transport system, periplasmic component
COG3529	-2.30685	28344.2	0	Predicted nucleic-acid-binding protein containing a Zn-ribbon domain
COG2414	-0.620398	28358.7	0	Aldehyde:ferredoxin oxidoreductase
COG4807	-1.95351	28364	0	Uncharacterized protein conserved in bacteria
COG4597	-1.25505	28384.1	0	ABC-type amino acid transport system, permease component
COG1869	-1.9628	28398.8	0	ABC-type ribose transport system, auxiliary component
COG3081	-3.79853	28402.2	0	Nucleoid-associated protein
COG1904	-2.60696	28408.1	0	Glucuronate isomerase
COG3776	-4.37042	28471.2	0	Predicted membrane protein
COG5525	-2.15971	28624.8	0	Bacteriophage tail assembly protein
COG3623	-3.87896	28653.8	0	Putative L-xylulose-5-phosphate 3-epimerase
COG1124	-3.25491	28734	0	ABC-type dipeptide/oligopeptide/nickel transport system, ATPase component
COG3083	-2.90491	28740.3	0	Predicted hydrolase of alkaline phosphatase superfamily
COG3205	-1.45014	28947.6	0	Predicted membrane protein
COG4262	-1.26672	28952.3	0	Predicted spermidine synthase with an N-terminal membrane domain
COG4742	-2.70851	28968.8	0	Predicted transcriptional regulator
COG5404	-3.98067	28999.8	0	SOS-response cell division inhibitor, blocks FtsZ ring formation
COG4127	-2.44163	29035	0	Uncharacterized conserved protein
COG2364	-1.9812	29051.9	0	Predicted membrane protein
COG4698	-3.80065	29052.5	0	Uncharacterized protein conserved in bacteria
COG3130	-4.1553	29103.2	0	Ribosome modulation factor
COG1872	-0.782028	29118.7	0	Uncharacterized conserved protein
COG0269	-3.4901	29142.9	0	3-hexulose-6-phosphate synthase and related proteins
COG3223	-2.93813	29160.2	0	Predicted membrane protein
COG5626	-2.00537	29165	0	Uncharacterized conserved small protein
COG0650	-1.21285	29182.4	0	Formate hydrogenlyase subunit 4
COG5645	-3.51546	29239	0	Predicted periplasmic lipoprotein
COG1312	-2.7183	29331.8	0	D-mannonate dehydratase
COG3155	-4.3243	29340.9	0	Uncharacterized protein involved in an early stage of isoprenoid biosynthesis
COG2191	-2.14027	29341.1	0	Formylmethanofuran dehydrogenase subunit E
COG4150	-4.64259	29377.4	0	ABC-type sulfate transport system, periplasmic component
COG4568	-4.40694	29426	0	Transcriptional antiterminator
COG3052	-2.15412	29477.7	0	Citrate lyase, gamma subunit
COG5544	-5.70521	29488.3	0	Predicted periplasmic lipoprotein
COG4263	-1.99983	29528.1	0	Nitrous oxide reductase
COG4138	-5.6766	29545.9	0	ABC-type cobalamin transport system, ATPase component
COG4589	-1.8668	29614.3	0	Predicted CDP-diglyceride synthetase/phosphatidate cytidylyltransferase
COG3397	-1.4456	29627.4	0	Uncharacterized protein conserved in bacteria
COG4390	-2.16132	29674.6	0	Uncharacterized protein conserved in bacteria
COG3534	-0.795971	29716	0	Alpha-L-arabinofuranosidase
COG3378	-2.66735	29735.4	0	Predicted ATPase
COG4338	-0.842932	29894.3	0	Uncharacterized protein conserved in bacteria
COG5339	-2.69524	29896.2	0	Uncharacterized protein conserved in bacteria
COG2425	-1.8275	29992.9	0	Uncharacterized protein containing a von Willebrand factor type A (vWA) domain
COG2040	-2.23092	30030	0	Homocysteine/selenocysteine methylase (S-methylmethionine-dependent)
COG4403	-3.33248	30046.8	0	Lantibiotic modifying enzyme
COG1584	-2.89861	30077.1	0	Predicted membrane protein
COG3456	-1.34891	30083.4	0	Uncharacterized conserved protein, contains FHA domain
COG3788	-4.46403	30397.2	0	Uncharacterized relative of glutathione S-transferase, MAPEG superfamily
COG5511	-1.886	30501.2	0	Bacteriophage capsid protein
COG3785	-3.56118	30517.1	0	Uncharacterized conserved protein
COG4197	-0.851813	30548.1	0	Uncharacterized protein conserved in bacteria, prophage-related
COG4576	-2.99461	30604.1	0	Carbon dioxide concentrating mechanism/carboxysome shell protein
COG3588	-0.927928	30637.1	0	Fructose-1,6-bisphosphate aldolase
COG3054	-4.00108	30671.5	0	Predicted transcriptional regulator
COG3784	-3.6779	30725.5	0	Uncharacterized protein conserved in bacteria
COG1350	-1.14112	30727.8	0	Predicted alternative tryptophan synthase beta-subunit (paralog of TrpB)
COG3794	-0.90567	30897.6	0	Plastocyanin
COG3060	-3.61454	31047.9	0	Transcriptional regulator of met regulon
COG4791	-2.62907	31125.4	0	Type III secretory pathway, component EscT
COG3266	-2.16922	31126.1	0	Uncharacterized protein conserved in bacteria
COG4669	-2.62824	31131	0	Type III secretory pathway, lipoprotein EscJ
COG4794	-2.63569	31165.6	0	Type III secretory pathway, component EscS
COG1986	-4.12781	31194.6	0	Uncharacterized conserved protein
COG0676	-1.70595	31226.2	0	Uncharacterized enzymes related to aldose 1-epimerase
COG3747	-1.89933	31289.8	0	Phage terminase, small subunit
COG1489	-1.901	31307.7	0	DNA-binding protein, stimulates sugar fermentation
COG3219	-1.61655	31484.5	0	Uncharacterized protein conserved in bacteria
COG4851	-1.69103	31490.8	0	Protein involved in sex pheromone biosynthesis
COG2103	-2.25922	31517.8	0	Predicted sugar phosphate isomerase
COG3783	-4.6301	31622.8	0	Soluble cytochrome b562
COG4541	-2.59864	31850.7	0	Predicted membrane protein
COG3584	-3.2736	31905.6	0	Uncharacterized protein conserved in bacteria
COG0513	-0.346708	31936.7	0	Superfamily II DNA and RNA helicases
COG4980	-3.28195	32074.7	0	Gas vesicle protein
COG4853	-1.79885	32114.8	0	Uncharacterized protein conserved in bacteria
COG3864	-1.12701	32127.1	0	Uncharacterized protein conserved in bacteria
COG4272	-2.47895	32168	0	Predicted membrane protein
COG4863	-1.79732	32172	0	Uncharacterized protein conserved in bacteria
COG3058	-1.14855	32205.6	0	Uncharacterized protein involved in formate dehydrogenase formation
COG3114	-1.39163	32214.8	0	Heme exporter protein D
COG3412	-2.4705	32266.8	0	Uncharacterized protein conserved in bacteria
COG4574	-2.50608	32342.2	0	Serine protease inhibitor ecotin
COG2964	-2.03763	32425	0	Uncharacterized protein conserved in bacteria
COG3179	-1.27578	32437.6	0	Predicted chitinase
COG3241	-1.37124	32466.6	0	Azurin
COG3697	-1.9985	32680.2	0	Phosphoribosyl-dephospho-CoA transferase (holo-ACP synthetase)
COG3217	-0.887328	32701.1	0	Uncharacterized Fe-S protein
COG2354	-1.59591	32744.5	0	Uncharacterized protein conserved in bacteria
COG3688	-3.86675	32784	0	Predicted RNA-binding protein containing a PIN domain
COG2407	-1.80413	32804.4	0	L-fucose isomerase and related proteins
COG4111	-2.57612	32818.3	0	Uncharacterized conserved protein
COG3109	-0.774636	32839.6	0	Activator of osmoprotectant transporter ProP
COG4185	-1.8977	32849.3	0	Uncharacterized protein conserved in bacteria
COG3978	-1.64497	32894.7	0	Acetolactate synthase (isozyme II), small (regulatory) subunit
COG0769	-0.0847894	32946.5	0	UDP-N-acetylmuramyl tripeptide synthase
COG3260	-1.30713	33064.1	0	Ni,Fe-hydrogenase III small subunit
COG4335	-2.65344	33082.3	0	DNA alkylation repair enzyme
COG1641	-2.49382	33095.6	0	Uncharacterized conserved protein
COG4832	-2.8543	33147.8	0	Uncharacterized conserved protein
COG4744	-2.43536	33149.7	0	Uncharacterized conserved protein
COG0371	-3.09074	33153.3	0	Glycerol dehydrogenase and related enzymes
COG0639	-1.4973	33156.6	0	Diadenosine tetraphosphatase and related serine/threonine protein phosphatases
COG3103	-1.9271	33190	0	SH3 domain protein
COG1371	-0.588865	33191.5	0	Uncharacterized conserved protein
COG2111	-0.662139	33232.5	0	Multisubunit Na+/H+ antiporter, MnhB subunit
COG0735	-0.269083	33287.7	0	Fe2+/Zn2+ uptake regulation proteins
COG3488	-2.58384	33327	0	Predicted thiol oxidoreductase
COG1355	-0.521157	33406.4	0	Predicted dioxygenase
COG2152	-2.27168	33422.4	0	Predicted glycosylase
COG3934	-1.92883	33640.5	0	Endo-beta-mannanase
COG2746	-1.34183	33944	0	Aminoglycoside N3'-acetyltransferase
COG3719	-2.16136	34098.8	0	Ribonuclease I
COG4186	-2.52754	34168.8	0	Predicted phosphoesterase or phosphohydrolase
COG0457	-1.13516	34197.8	0	FOG: TPR repeat
COG3647	-1.66416	34224.3	0	Predicted membrane protein
COG3238	-1.93845	34265.5	0	Uncharacterized protein conserved in bacteria
COG3493	-1.60394	34328.7	0	Na+/citrate symporter
COG0042	-0.185204	34577.5	0	tRNA-dihydrouridine synthase
COG1148	-0.52899	34906.6	0	Heterodisulfide reductase, subunit A and related polyferredoxins
COG3977	-2.65173	34920	0	Alanine-alpha-ketoisovalerate (or valine-pyruvate) aminotransferase
COG3235	-0.671154	35140.1	0	Predicted membrane protein
COG0566	-0.290968	35180.1	0	rRNA methylases
COG3859	-3.95753	35201.8	0	Predicted membrane protein
COG4640	-2.74297	35220.9	0	Predicted membrane protein
COG4859	-2.92244	35280.9	0	Uncharacterized protein conserved in bacteria
COG3216	-0.54743	35367.4	0	Uncharacterized protein conserved in bacteria
COG1647	-0.445812	35430.8	0	Esterase/lipase
COG0006	-0.357899	35493.5	0	Xaa-Pro aminopeptidase
COG2978	-2.71608	35598.6	0	Putative p-aminobenzoyl-glutamate transporter
COG2991	-3.05272	35625.2	0	Uncharacterized protein conserved in bacteria
COG4095	-2.05104	35662.7	0	Uncharacterized conserved protein
COG1486	-2.22519	35706.3	0	Alpha-galactosidases/6-phospho-beta-glucosidases, family 4 of glycosyl hydrolases
COG3691	-3.7552	35719.1	0	Uncharacterized protein conserved in bacteria
COG4734	-2.66766	35818.2	0	Antirestriction protein
COG0478	-0.747435	35860.8	0	RIO-like serine/threonine protein kinase fused to N-terminal HTH domain
COG3961	-2.69017	35869.2	0	Pyruvate decarboxylase and related thiamine pyrophosphate-requiring enzymes
COG2839	-1.21716	35878	0	Uncharacterized protein conserved in bacteria
COG5146	-2.85148	35892.1	0	Pantothenate kinase, acetyl-CoA regulated
COG3086	-1.65445	36001.4	0	Positive regulator of sigma E activity
COG2738	-1.41968	36029.8	0	Predicted Zn-dependent protease
COG1300	-1.63667	36059.4	0	Uncharacterized membrane protein
COG3148	-1.33562	36068.8	0	Uncharacterized conserved protein
COG4660	-2.00233	36111.8	0	Predicted NADH:ubiquinone oxidoreductase, subunit RnfE
COG4657	-2.00233	36111.8	0	Predicted NADH:ubiquinone oxidoreductase, subunit RnfA
COG3410	-0.598982	36145.5	0	Uncharacterized conserved protein
COG3033	-2.95036	36197.8	0	Tryptophanase
COG3094	-1.22235	36244.5	0	Uncharacterized protein conserved in bacteria
COG0393	-2.42071	36280.7	0	Uncharacterized conserved protein
COG2822	-2.48885	36365	0	Predicted periplasmic lipoprotein involved in iron transport
COG5324	-3.09784	36401.1	0	Uncharacterized conserved protein
COG3562	-1.79772	36490.5	0	Capsule polysaccharide export protein
COG3051	-2.54196	36509	0	Citrate lyase, alpha subunit
COG3638	-0.969624	36546.4	0	ABC-type phosphate/phosphonate transport system, ATPase component
COG4658	-2.04053	36635.6	0	Predicted NADH:ubiquinone oxidoreductase, subunit RnfD
COG3053	-2.81191	36884.7	0	Citrate lyase synthetase
COG3101	-2.49684	36906.7	0	Uncharacterized protein conserved in bacteria
COG3751	-1.39808	36992.2	0	Predicted proline hydroxylase
COG4200	-3.50059	37125.4	0	Uncharacterized protein conserved in bacteria
COG4704	-1.21602	37148.9	0	Uncharacterized protein conserved in bacteria
COG2440	-1.06534	37351.5	0	Ferredoxin-like protein
COG1648	-1.51235	37453.1	0	Siroheme synthase (precorrin-2 oxidase/ferrochelatase domain)
COG1444	-1.8038	37569	0	Predicted P-loop ATPase fused to an acetyltransferase
COG3969	-4.5074	37730.5	0	Predicted phosphoadenosine phosphosulfate sulfotransferase
COG1445	-3.68662	37745.7	0	Phosphotransferase system fructose-specific component IIB
COG4607	-2.94457	37982.4	0	ABC-type enterochelin transport system, periplasmic component
COG3248	-2.07063	38010.3	0	Nucleoside-binding outer membrane protein
COG2861	-1.78948	38131.5	0	Uncharacterized protein conserved in bacteria
COG5012	-2.09299	38272.7	0	Predicted cobalamin binding protein
COG3420	-1.80866	38385.6	0	Nitrous oxidase accessory protein
COG4928	-2.28453	38487.5	0	Predicted P-loop ATPase
COG0417	-1.1119	38504.9	0	DNA polymerase elongation subunit (family B)
COG3291	-1.75137	38505.1	0	FOG: PKD repeat
COG1433	-1.17846	38597.4	0	Uncharacterized conserved protein
COG3108	-1.44621	38720	0	Uncharacterized protein conserved in bacteria
COG1413	-1.61587	38730.6	0	FOG: HEAT repeat
COG3649	-2.59948	38754.1	0	Uncharacterized protein predicted to be involved in DNA repair
COG1067	-1.41728	38946.2	0	Predicted ATP-dependent protease
COG2221	-1.1619	39007.6	0	Dissimilatory sulfite reductase (desulfoviridin), alpha and beta subunits
COG3754	-2.72453	39154.8	0	Lipopolysaccharide biosynthesis protein
COG3426	-2.49593	39200.8	0	Butyrate kinase
COG2168	-1.37373	39233.1	0	Uncharacterized conserved protein involved in oxidation of intracellular sulfur
COG2923	-1.37373	39233.1	0	Uncharacterized protein involved in the oxidation of intracellular sulfur
COG4975	-2.22491	39254.3	0	Putative glucose uptake permease
COG1830	-1.72688	39344.4	0	DhnA-type fructose-1,6-bisphosphate aldolase and related enzymes
COG3263	-1.92975	39362.9	0	NhaP-type Na+/H+ and K+/H+ antiporters with a unique C-terminal domain
COG1924	-1.77691	39397.9	0	Activator of 2-hydroxyglutaryl-CoA dehydratase (HSP70-class ATPase domain)
COG3016	-0.996582	39413.7	0	Uncharacterized iron-regulated protein
COG3105	-1.49522	39796.5	0	Uncharacterized protein conserved in bacteria
COG0593	-0.116459	39831.8	0	ATPase involved in DNA replication initiation
COG3423	-5.16726	39842.6	0	Predicted transcriptional regulator
COG0617	-0.12015	40124.6	0	tRNA nucleotidyltransferase/poly(A) polymerase
COG4624	-2.40105	40329.2	0	Iron only hydrogenase large subunit, C-terminal domain
COG4656	-1.9421	40435.7	0	Predicted NADH:ubiquinone oxidoreductase, subunit RnfC
COG0773	-0.135611	40548.1	0	UDP-N-acetylmuramate-alanine ligase
COG3172	-2.60423	40614.8	0	Predicted ATPase/kinase involved in NAD metabolism
COG4558	-2.60878	40627	0	ABC-type hemin transport system, periplasmic component
COG3782	-0.431477	40628	0	Uncharacterized protein conserved in bacteria
COG1883	-3.09068	40887.9	0	Na+-transporting methylmalonyl-CoA/oxaloacetate decarboxylase, beta subunit
COG5492	-2.31995	41069.8	0	Bacterial surface proteins containing Ig-like domains
COG1742	-0.692525	41190.8	0	Uncharacterized conserved protein
COG3589	-2.73838	41302.1	0	Uncharacterized conserved protein
COG3851	-0.936472	41340.4	0	Signal transduction histidine kinase, glucose-6-phosphate specific
COG4453	-0.741056	41342.1	0	Uncharacterized protein conserved in bacteria
COG0050	-0.260002	41407.7	0	GTPases - translation elongation factors
COG4533	-4.95934	41722.9	0	ABC-type uncharacterized transport system, periplasmic component
COG3055	-2.49167	41949.7	0	Uncharacterized protein conserved in bacteria
COG4222	-1.75362	42285.4	0	Uncharacterized protein conserved in bacteria
COG4405	-3.07269	42455.4	0	Uncharacterized protein conserved in bacteria
COG3111	-2.80799	42713.8	0	Uncharacterized conserved protein
COG3139	-2.28532	42771.3	0	Uncharacterized protein conserved in bacteria
COG4604	-2.81786	42809.7	0	ABC-type enterochelin transport system, ATPase component
COG0084	-0.285372	42832.5	0	Mg-dependent DNase
COG0187	-0.445945	42833.9	0	Type IIA topoisomerase (DNA gyrase/topo II, topoisomerase IV), B subunit
COG1394	-2.88288	42861.6	0	Archaeal/vacuolar-type H+-ATPase subunit D
COG1155	-2.88281	42861.8	0	Archaeal/vacuolar-type H+-ATPase subunit A
COG4605	-2.80564	42966.9	0	ABC-type enterochelin transport system, permease component
COG4606	-2.80603	42988.6	0	ABC-type enterochelin transport system, permease component
COG4115	-2.18013	43021.3	0	Uncharacterized protein conserved in bacteria
COG3600	-1.78331	43109.7	0	Uncharacterized phage-associated protein
COG1156	-2.87106	43153.9	0	Archaeal/vacuolar-type H+-ATPase subunit B
COG4953	-0.482019	43232.5	0	Membrane carboxypeptidase/penicillin-binding protein PbpC
COG3909	-0.83966	43445.7	0	Cytochrome c556
COG3689	-3.11857	43536.8	0	Predicted membrane protein
COG4100	-1.5937	43715.9	0	Cystathionine beta-lyase family protein involved in aluminum resistance
COG4545	-3.23119	43920.6	0	Glutaredoxin-related protein
COG3641	-3.61591	44002.7	0	Predicted membrane protein, putative toxin regulator
COG2363	-1.42517	44185.2	0	Uncharacterized small membrane protein
COG4443	-3.63077	44450.9	0	Uncharacterized protein conserved in bacteria
COG4219	-1.20089	44588.5	0	Antirepressor regulating drug resistance, predicted signal transduction N-terminal membrane component
COG2922	-0.588268	44707.5	0	Uncharacterized protein conserved in bacteria
COG3708	-3.22588	44838.9	0	Uncharacterized protein conserved in bacteria
COG4125	-0.776964	44985.6	0	Predicted membrane protein
COG3527	-3.18169	45127.5	0	Alpha-acetolactate decarboxylase
COG1971	-2.14992	45314.2	0	Predicted membrane protein
COG0223	-0.10029	45548	0	Methionyl-tRNA formyltransferase
COG4456	-0.462149	45785	0	Virulence-associated protein and related proteins
COG0744	-0.354133	45917.2	0	Membrane carboxypeptidase (penicillin-binding protein)
COG3976	-2.94559	45919.9	0	Uncharacterized protein conserved in bacteria
COG2907	-0.419763	45967.8	0	Predicted NAD/FAD-binding protein
COG5551	-3.35201	46080.1	0	Uncharacterized conserved protein
COG3678	-1.62025	46302.9	0	P pilus assembly/Cpx signaling pathway, periplasmic inhibitor/zinc-resistance associated protein
COG5463	-1.7806	46375.1	0	Predicted integral membrane protein
COG4238	-2.28822	46422.2	0	Murein lipoprotein
COG1827	-3.61268	46616.3	0	Predicted small molecule binding protein (contains 3H domain)
COG1269	-2.79717	46725	0	Archaeal/vacuolar-type H+-ATPase subunit I
COG1149	-2.50379	47055.4	0	MinD superfamily P-loop ATPase containing an inserted ferredoxin domain
COG1525	-1.58936	47278.2	0	Micrococcal nuclease (thermonuclease) homologs
COG3443	-3.83751	47306.3	0	Predicted periplasmic or secreted protein
COG3643	-2.70536	47352.6	0	Glutamate formiminotransferase
COG3968	-2.76968	47409.6	0	Uncharacterized protein related to glutamine synthetase
COG3100	-1.68427	47878.4	0	Uncharacterized protein conserved in bacteria
COG2915	-0.860141	47888.4	0	Uncharacterized protein involved in purine metabolism
COG2859	-2.24513	47944.1	0	Uncharacterized protein conserved in bacteria
COG2900	-1.17486	47962	0	Uncharacterized protein conserved in bacteria
COG3107	-0.931287	48042.5	0	Putative lipoprotein
COG3538	-2.96232	48197.8	0	Uncharacterized conserved protein
COG3453	-1.30542	48500.1	0	Uncharacterized protein conserved in bacteria
COG4696	-3.17553	48578.9	0	Uncharacterized protein conserved in bacteria
COG2182	-2.39256	48782.3	0	Maltose-binding periplasmic proteins/domains
COG3615	-3.19393	48798.1	0	Uncharacterized protein/domain, possibly involved in tellurite resistance
COG2933	-0.927958	48871.1	0	Predicted SAM-dependent methyltransferase
COG2937	-1.52097	48947.3	0	Glycerol-3-phosphate O-acyltransferase
COG1811	-2.70397	49024	0	Uncharacterized membrane protein, possible Na+ channel or pump
COG4868	-3.28264	49031.1	0	Uncharacterized protein conserved in bacteria
COG2005	-0.573738	49058.7	0	N-terminal domain of molybdenum-binding protein
COG3765	-4.29682	49089.5	0	Chain length determinant protein
COG1979	-2.60533	49166.3	0	Uncharacterized oxidoreductases, Fe-dependent alcohol dehydrogenase family
COG3303	-2.77258	49168.6	0	Formate-dependent nitrite reductase, periplasmic cytochrome c552 subunit
COG2240	-2.22336	49195.7	0	Pyridoxal/pyridoxine/pyridoxamine kinase
COG3833	-2.6006	49199.1	0	ABC-type maltose transport systems, permease component
COG0313	-0.123488	49236	0	Predicted methyltransferases
COG2320	-3.15161	49308.7	0	Uncharacterized conserved protein
COG3458	-2.89056	49325.3	0	Acetyl esterase (deacetylase)
COG3760	-2.97002	49441	0	Uncharacterized conserved protein
COG0399	-0.183281	49462.5	0	Predicted pyridoxal phosphate-dependent enzyme apparently involved in regulation of cell wall biogenesis
COG5295	-2.08498	49521.6	0	Autotransporter adhesin
COG0432	-1.02537	49588.9	0	Uncharacterized conserved protein
COG3775	-3.4896	49607.5	0	Phosphotransferase system, galactitol-specific IIC component
COG3591	-2.48859	49735.7	0	V8-like Glu-specific endopeptidase
COG4570	-1.97312	49775	0	Holliday junction resolvase
COG1838	-1.64855	50008.4	0	Tartrate dehydratase beta subunit/Fumarate hydratase class I, C-terminal domain
COG3575	-3.50224	50143.3	0	Uncharacterized protein conserved in bacteria
COG4531	-1.60086	50226.2	0	ABC-type Zn2+ transport system, periplasmic component/surface adhesin
COG4509	-3.52358	50277.3	0	Uncharacterized protein conserved in bacteria
COG4099	-2.21791	50454.4	0	Predicted peptidase
COG1671	-0.942924	50999.1	0	Uncharacterized protein conserved in bacteria
COG1039	-3.58618	51012.5	0	Ribonuclease HIII
COG4822	-2.98605	51138.8	0	Cobalamin biosynthesis protein CbiK, Co2+ chelatase
COG1897	-3.35484	51142.8	0	Homoserine trans-succinylase
COG4148	-0.83444	51160.1	0	ABC-type molybdate transport system, ATPase component
COG4947	-3.29275	51315.8	0	Uncharacterized protein conserved in bacteria
COG4506	-3.03296	51456.6	0	Uncharacterized protein conserved in bacteria
COG4133	-0.857619	51660.2	0	ABC-type transport system involved in cytochrome c biogenesis, ATPase component
COG3633	-3.12217	51685.3	0	Na+/serine symporter
COG3152	-2.66876	51932.2	0	Predicted membrane protein
COG2173	-1.90162	52020.8	0	D-alanyl-D-alanine dipeptidase
COG4377	-2.94559	52032.9	0	Predicted membrane protein
COG1388	-1.60114	52056.7	0	FOG: LysM repeat
COG1874	-1.6441	52175.2	0	Beta-galactosidase
COG4637	-0.829902	52214.9	0	Predicted ATPase
COG4732	-3.18352	52432.2	0	Predicted membrane protein
COG3604	-0.384186	52461.9	0	Transcriptional regulator containing GAF, AAA-type ATPase, and DNA binding domains
COG4699	-3.76331	52492.2	0	Uncharacterized protein conserved in bacteria
COG0681	-0.176019	52946.4	0	Signal peptidase I
COG1515	-0.847093	53049	0	Deoxyinosine 3'endonuclease (endonuclease V)
COG0182	-1.15569	53315.4	0	Predicted translation initiation factor 2B subunit, eIF-2B alpha/beta/delta family
COG2035	-3.12045	53359.8	0	Predicted membrane protein
COG0209	-0.104131	53777.1	0	Ribonucleotide reductase, alpha subunit
COG4709	-2.59982	53868.9	0	Predicted membrane protein
COG1206	-2.9466	54138.6	0	NAD(FAD)-utilizing enzyme possibly involved in translation
COG4193	-3.16133	54372.9	0	Beta- N-acetylglucosaminidase
COG5635	-2.38862	54390.9	0	Predicted NTPase (NACHT family)
COG2502	-3.05009	54474.6	0	Asparagine synthetase A
COG3942	-4.03947	54499.2	0	Surface antigen
COG1187	-0.470448	54502	0	16S rRNA uridine-516 pseudouridylate synthase and related pseudouridylate synthases
COG4499	-3.38691	54548.7	0	Predicted membrane protein
COG3746	-0.937385	54555.2	0	Phosphate-selective porin
COG2222	-1.88846	54569.6	0	Predicted phosphosugar isomerases
COG2846	-2.51965	54708.6	0	Regulator of cell morphogenesis and NO signaling
COG3830	-3.13288	54797.1	0	ACT domain-containing protein
COG0467	-0.582263	54827.3	0	RecA-superfamily ATPases implicated in signal transduction
COG2920	-1.06417	54856.8	0	Dissimilatory sulfite reductase (desulfoviridin), gamma subunit
COG1922	-2.14475	55033.9	0	Teichoic acid biosynthesis proteins
COG3316	-0.765906	55485.2	0	Transposase and inactivated derivatives
COG4708	-3.66665	55538.2	0	Predicted membrane protein
COG4283	-2.90788	55594.4	0	Uncharacterized conserved protein
COG3883	-3.32063	55695.7	0	Uncharacterized protein conserved in bacteria
COG1794	-0.450889	55706.6	0	Aspartate racemase
COG3010	-3.1269	55769.2	0	Putative N-acetylmannosamine-6-phosphate epimerase
COG1956	-2.5895	55809.1	0	GAF domain-containing protein
COG4894	-3.58893	56004.3	0	Uncharacterized conserved protein
COG4877	-2.13393	56317.5	0	Uncharacterized protein conserved in bacteria
COG2332	-0.389356	56388.3	0	Cytochrome c-type biogenesis protein CcmE
COG5521	-3.27054	56475.1	0	Predicted integral membrane protein
COG2269	-0.994132	56681.6	0	Truncated, possibly inactive, lysyl-tRNA synthetase (class II)
COG0462	-0.212179	56751.6	0	Phosphoribosylpyrophosphate synthetase
COG3557	-3.55895	56775	0	Uncharacterized domain/protein associated with RNAses G and E
COG4465	-3.54891	56997.3	0	Pleiotropic transcriptional repressor
COG0549	-3.01363	57158.6	0	Carbamate kinase
COG2848	-3.1621	57208.2	0	Uncharacterized conserved protein
COG4463	-3.40713	57293.4	0	Transcriptional repressor of class III stress genes
COG4591	-0.550324	57333.3	0	ABC-type transport system, involved in lipoprotein release, permease component
COG2871	-2.55522	57413.5	0	Na+-transporting NADH:ubiquinone oxidoreductase, subunit NqrF
COG1720	-2.19717	57495.3	0	Uncharacterized conserved protein
COG4198	-2.29434	57690.4	0	Uncharacterized conserved protein
COG3037	-3.98142	57939.6	0	Uncharacterized protein conserved in bacteria
COG2386	-0.38839	57975.2	0	ABC-type transport system involved in cytochrome c biogenesis, permease component
COG1724	-2.02489	58045.9	0	Predicted periplasmic or secreted lipoprotein
COG4808	-3.62641	58126	0	Uncharacterized protein conserved in bacteria
COG3079	-1.05362	58181	0	Uncharacterized protein conserved in bacteria
COG3077	-2.25782	58261.9	0	DNA-damage-inducible protein J
COG0710	-2.91499	58299.5	0	3-dehydroquinate dehydratase
COG3385	-1.73202	58334.3	0	FOG: Transposase and inactivated derivatives
COG3272	-2.30982	58410.8	0	Uncharacterized conserved protein
COG0701	-1.79768	58458.5	0	Predicted permeases
COG2828	-0.424109	58749.7	0	Uncharacterized protein conserved in bacteria
COG3256	-1.04555	59000.7	0	Nitric oxide reductase large subunit
COG1186	-0.129341	59044.7	0	Protein chain release factor B
COG3563	-2.60287	59207.5	0	Capsule polysaccharide export protein
COG4215	-1.1807	59212.7	0	ABC-type arginine transport system, permease component
COG2868	-3.4391	59305	0	Predicted ribosomal protein
COG4160	-1.16275	59542.2	0	ABC-type arginine/histidine transport system, permease component
COG2033	-2.93894	59568.9	0	Desulfoferrodoxin
COG3610	-2.66155	59684.3	0	Uncharacterized conserved protein
COG3292	-1.43626	59853.2	0	Predicted periplasmic ligand-binding sensor domain
COG4781	-3.41725	60008.9	0	Membrane domain of membrane-anchored glycerophosphoryl diester phosphodiesterase
COG0024	-0.145442	60093	0	Methionine aminopeptidase
COG4679	-1.07457	60503.3	0	Phage-related protein
COG2815	-2.3726	60644.1	0	Uncharacterized protein conserved in bacteria
COG4474	-2.81454	60674.2	0	Uncharacterized protein conserved in bacteria
COG3382	-3.07933	60866.6	0	Uncharacterized conserved protein
COG2161	-1.07811	60965.4	0	Antitoxin of toxin-antitoxin stability system
COG0403	-1.70193	61302.9	0	Glycine cleavage system protein P (pyridoxal-binding), N-terminal domain
COG3681	-3.01833	61398.8	0	Uncharacterized conserved protein
COG2918	-1.65329	61585.9	0	Gamma-glutamylcysteine synthetase
COG2256	-0.0828757	61636	0	ATPase related to the helicase subunit of the Holliday junction resolvase
COG3639	-1.18367	61820.9	0	ABC-type phosphate/phosphonate transport system, permease component
COG2869	-2.79665	61855.1	0	Na+-transporting NADH:ubiquinone oxidoreductase, subunit NqrC
COG4249	-2.48246	61959.3	0	Uncharacterized protein containing caspase domain
COG2832	-1.99197	62038.3	0	Uncharacterized protein conserved in bacteria
COG4724	-3.38153	62127.3	0	Endo-beta-N-acetylglucosaminidase D
COG4580	-0.549902	62128	0	Maltoporin (phage lambda and maltose receptor)
COG2768	-1.69396	62136.1	0	Uncharacterized Fe-S center protein
COG1347	-2.86449	62187.2	0	Na+-transporting NADH:ubiquinone oxidoreductase, subunit NqrD
COG1805	-2.86401	62281	0	Na+-transporting NADH:ubiquinone oxidoreductase, subunit NqrB
COG2209	-2.86378	62286.2	0	Na+-transporting NADH:ubiquinone oxidoreductase, subunit NqrE
COG1726	-2.86347	62314.3	0	Na+-transporting NADH:ubiquinone oxidoreductase, subunit NqrA
COG4758	-3.55126	62351.1	0	Predicted membrane protein
COG4835	-2.88597	62882.8	0	Uncharacterized protein conserved in bacteria
COG5506	-2.78958	63178.6	0	Uncharacterized conserved protein
COG5523	-2.88522	63203	0	Predicted integral membrane protein
COG3341	-2.76851	63207.6	0	Predicted double-stranded RNA/RNA-DNA hybrid binding protein
COG1876	-2.71445	63241.7	0	D-alanyl-D-alanine carboxypeptidase
COG4357	-2.87709	63386	0	Uncharacterized conserved protein
COG3088	-0.478388	63425.5	0	Uncharacterized protein involved in biosynthesis of c-type cytochromes
COG4476	-3.52917	63657.4	0	Uncharacterized protein conserved in bacteria
COG4209	-3.33211	63662.8	0	ABC-type polysaccharide transport system, permease component
COG4703	-3.53601	63692.3	0	Uncharacterized protein conserved in bacteria
COG1586	-1.44622	63823.2	0	S-adenosylmethionine decarboxylase
COG3855	-2.92011	64060.7	0	Uncharacterized protein conserved in bacteria
COG1866	-2.95946	64518.9	0	Phosphoenolpyruvate carboxykinase (ATP)
COG3069	-0.893095	64691.5	0	C4-dicarboxylate transporter
COG1509	-1.29689	64916.1	0	Lysine 2,3-aminomutase
COG5266	-2.12511	65179.5	0	ABC-type Co2+ transport system, periplasmic component
COG0301	-2.92234	65221.4	0	Thiamine biosynthesis ATP pyrophosphatase
COG3808	-0.740405	65639.1	0	Inorganic pyrophosphatase
COG4409	-2.40219	65764.5	0	Neuraminidase (sialidase)
COG3512	-2.60381	65781.2	0	Uncharacterized protein conserved in bacteria
COG3914	-0.367714	65832	0	Predicted O-linked N-acetylglucosamine transferase, SPINDLY family
COG4152	-2.1704	65936	0	ABC-type uncharacterized transport system, ATPase component
COG5549	-2.76932	65960	0	Predicted Zn-dependent protease
COG4466	-2.96443	66057.9	0	Uncharacterized protein conserved in bacteria
COG4823	-2.10464	66101.8	0	Abortive infection bacteriophage resistance protein
COG3481	-2.91713	66127.9	0	Predicted HD-superfamily hydrolase
COG1227	-2.94915	66223.1	0	Inorganic pyrophosphatase/exopolyphosphatase
COG3230	-1.72612	66245.6	0	Heme oxygenase
COG0254	-0.128134	66406.2	0	Ribosomal protein L31
COG1781	-2.89374	66556	0	Aspartate carbamoyltransferase, regulatory subunit
COG3759	-2.41459	66586.8	0	Predicted membrane protein
COG3407	-2.75191	67041	0	Mevalonate pyrophosphate decarboxylase
COG2309	-2.1915	67120.8	0	Leucyl aminopeptidase (aminopeptidase T)
COG5353	-2.86016	67263.7	0	Uncharacterized protein conserved in bacteria
COG3601	-3.08297	67416.7	0	Predicted membrane protein
COG3850	-0.792946	67422.7	0	Signal transduction histidine kinase, nitrate/nitrite-specific
COG4642	-3.06557	67584	0	Uncharacterized protein conserved in bacteria
COG1939	-3.06735	67904.1	0	Uncharacterized protein conserved in bacteria
COG3887	-2.9749	67961.5	0	Predicted signaling protein consisting of a modified GGDEF domain and a DHH domain
COG5610	-2.91761	67988.1	0	Predicted hydrolase (HAD superfamily)
COG2384	-2.97221	68357.2	0	Predicted SAM-dependent methyltransferase
COG1658	-3.04339	68518.6	0	Small primase-like proteins (Toprim domain)
COG1257	-2.68235	68566.7	0	Hydroxymethylglutaryl-CoA reductase
COG1449	-1.86242	68765.9	0	Alpha-amylase/alpha-mannosidase
COG3605	-1.71097	68854	0	Signal transduction protein containing GAF and PtsI domains
COG1358	-2.98414	68882.4	0	Ribosomal protein HS6-type (S12/L30/L7a)
COG4472	-3.01658	68890.2	0	Uncharacterized protein conserved in bacteria
COG4684	-3.00334	68955.7	0	Predicted membrane protein
COG2315	-2.67345	68963.1	0	Uncharacterized protein conserved in bacteria
COG0199	-0.12801	68975.8	0	Ribosomal protein S14
COG0563	-0.178498	69130.9	0	Adenylate kinase and related kinases
COG4464	-2.762	69168.6	0	Capsular polysaccharide biosynthesis protein
COG1323	-3.06356	69272.2	0	Predicted nucleotidyltransferase
COG0489	-0.266516	69313.9	0	ATPases involved in chromosome partitioning
COG3344	-1.24917	69359.1	0	Retron-type reverse transcriptase
COG2739	-3.06367	69459.6	0	Uncharacterized protein conserved in bacteria
COG4224	-3.0037	69529.2	0	Uncharacterized protein conserved in bacteria
COG2302	-2.99795	69605.2	0	Uncharacterized conserved protein, contains S4-like domain
COG3507	-1.26328	69767.8	0	Beta-xylosidase
COG4481	-2.9705	69797.2	0	Uncharacterized protein conserved in bacteria
COG1098	-3.41278	69797.8	0	Predicted RNA binding protein (contains ribosomal protein S1 domain)
COG3935	-2.97229	69808.7	0	Putative primosome component and related proteins
COG2179	-2.953	69904.6	0	Predicted hydrolase of the HAD superfamily
COG1553	-1.86214	69958.3	0	Uncharacterized conserved protein involved in intracellular sulfur reduction
COG3331	-3.01109	69962.8	0	Penicillin-binding protein-related factor A, putative recombinase
COG1181	-0.172672	69973.3	0	D-alanine-D-alanine ligase and related ATP-grasp enzymes
COG1468	-2.64617	70025	0	RecB family exonuclease
COG2827	-1.86712	70106.7	0	Predicted endonuclease containing a URI domain
COG3676	-2.83395	70347.7	0	Transposase and inactivated derivatives
COG4862	-2.99719	70472.4	0	Negative regulator of genetic competence, sporulation and motility
COG4478	-2.98484	70593.3	0	Predicted membrane protein
COG4577	-1.97673	70961.9	0	Carbon dioxide concentrating mechanism/carboxysome shell protein
COG1713	-3.02302	71352.1	0	Predicted HD superfamily hydrolase involved in NAD metabolism
COG4721	-2.04883	71413.5	0	Predicted membrane protein
COG2344	-2.72008	71481.1	0	AT-rich DNA-binding protein
COG3611	-3.01288	71572.3	0	Replication initiation/membrane attachment protein
COG4469	-2.73899	71649.1	0	Competence protein
COG2166	-1.86885	71760.5	0	SufE protein probably involved in Fe-S center assembly
COG3343	-2.99563	71777.4	0	DNA-directed RNA polymerase, delta subunit
COG3637	-2.55919	71805.1	0	Opacity protein and related surface antigens
COG4537	-3.04289	72251.5	0	Competence protein ComGC
COG3425	-2.82587	72305.6	0	3-hydroxy-3-methylglutaryl CoA synthase
COG4856	-2.94741	72386.7	0	Uncharacterized protein conserved in bacteria
COG4477	-2.98931	72435.5	0	Negative regulator of septation ring formation
COG0677	-1.4103	72459.4	0	UDP-N-acetyl-D-mannosaminuronate dehydrogenase
COG4109	-3.87206	72461.7	0	Predicted transcriptional regulator containing CBS domains
COG3634	-1.29383	72543.3	0	Alkyl hydroperoxide reductase, large subunit
COG4098	-2.99343	72831.6	0	Superfamily II DNA/RNA helicase required for DNA uptake (late competence protein)
COG4483	-2.85714	72840.4	0	Uncharacterized protein conserved in bacteria
COG4116	-3.02184	72866.4	0	Uncharacterized protein conserved in bacteria
COG1533	-0.65803	72975.8	0	DNA repair photolyase
COG4839	-2.97965	72986.9	0	Protein required for the initiation of cell division
COG3763	-2.98091	72989.4	0	Uncharacterized protein conserved in bacteria
COG4479	-2.85644	73138.9	0	Uncharacterized protein conserved in bacteria
COG1138	-1.16109	73199	0	Cytochrome c biogenesis factor
COG4768	-2.74836	73404	0	Uncharacterized protein containing a divergent version of the methyl-accepting chemotaxis-like domain
COG0706	-0.255796	73512	0	Preprotein translocase subunit YidC
COG4687	-2.99018	73528.7	0	Uncharacterized protein conserved in bacteria
COG3065	-0.620442	73764.2	0	Starvation-inducible outer membrane lipoprotein
COG1045	-0.232537	73817.4	0	Serine acetyltransferase
COG1288	-2.69351	74308.5	0	Predicted membrane protein
COG4473	-2.94498	74506	0	Predicted ABC-type exoprotein transport system, permease component
COG3142	-2.60184	74592.1	0	Uncharacterized protein involved in copper resistance
COG1120	-0.12447	74626.6	0	ABC-type cobalamin/Fe3+-siderophores transport systems, ATPase components
COG4235	-0.821038	74692.4	0	Cytochrome c biogenesis factor
COG3857	-2.79039	74879.5	0	ATP-dependent nuclease, subunit B
COG1102	-2.59162	75115.4	0	Cytidylate kinase
COG2524	-1.92242	75161.5	0	Predicted transcriptional regulator, contains C-terminal CBS domains
COG4470	-2.92955	75253.2	0	Uncharacterized protein conserved in bacteria
COG5503	-2.92953	75254.9	0	Uncharacterized conserved small protein
COG4467	-2.92883	75600.6	0	Uncharacterized protein conserved in bacteria
COG3906	-2.92825	75609.6	0	Uncharacterized protein conserved in bacteria
COG4471	-2.94926	75836.9	0	Uncharacterized protein conserved in bacteria
COG0778	-0.212641	76474.1	0	Nitroreductase
COG3414	-3.49431	76654.7	0	Phosphotransferase system, galactitol-specific IIB component
COG3695	-0.293313	76739.5	0	Predicted methylated DNA-protein cysteine methyltransferase
COG5016	-2.81432	76789.1	0	Pyruvate/oxaloacetate carboxyltransferase
COG2116	-2.44821	76816	0	Formate/nitrite family of transporters
COG0609	-0.255328	76838.6	0	ABC-type Fe3+-siderophore transport system, permease component
COG4633	-2.07074	76925.3	0	Uncharacterized protein conserved in bacteria
COG4858	-2.92924	77060.5	0	Uncharacterized membrane-bound protein conserved in bacteria
COG1774	-2.76874	77597.8	0	Uncharacterized homolog of PSP1
COG4086	-2.81924	77791.5	0	Predicted secreted protein
COG1480	-2.57056	78050.9	0	Predicted membrane-associated HD superfamily hydrolase
COG3091	-2.43848	78086.5	0	Uncharacterized protein conserved in bacteria
COG1225	-0.181784	78508.6	0	Peroxiredoxin
COG1114	-3.00431	78881.2	0	Branched-chain amino acid permeases
COG0073	-1.79494	79086.1	0	EMAP domain
COG4412	-2.63801	79120	0	Uncharacterized protein conserved in bacteria
COG2323	-2.34196	80455.7	0	Predicted membrane protein
COG1501	-0.243516	81073.2	0	Alpha-glucosidases, family 31 of glycosyl hydrolases
COG4268	-2.92678	81319.1	0	McrBC 5-methylcytosine restriction system component
COG0148	-0.118614	81522	0	Enolase
COG3237	-0.988466	82385	0	Uncharacterized protein conserved in bacteria
COG3572	-1.18392	82460.6	0	Gamma-glutamylcysteine synthetase
COG3213	-1.0146	82502.5	0	Uncharacterized protein involved in response to NO
COG0648	-0.571974	82735.6	0	Endonuclease IV
COG3679	-3.19152	83073.8	0	Uncharacterized conserved protein
COG0220	-0.130057	83271.9	0	Predicted S-adenosylmethionine-dependent methyltransferase
COG1672	-2.79896	83476.7	0	Predicted ATPase (AAA+ superfamily)
COG1435	-2.32109	83823.3	0	Thymidine kinase
COG2932	-2.05663	84229.5	0	Predicted transcriptional regulator
COG3943	-2.45227	84327.6	0	Virulence protein
COG0334	-0.235445	84387.3	0	Glutamate dehydrogenase/leucine dehydrogenase
COG4468	-3.30363	84518.1	0	Galactose-1-phosphate uridyltransferase
COG0172	-0.161129	84836.8	0	Seryl-tRNA synthetase
COG3981	-3.39927	84948	0	Predicted acetyltransferase
COG0231	-0.183433	85057	0	Translation elongation factor P (EF-P)/translation initiation factor 5A (eIF-5A)
COG4695	-0.548612	85171.1	0	Phage-related protein
COG0250	-0.206327	85249.9	0	Transcription antiterminator
COG2996	-2.75922	85382.8	0	Uncharacterized protein conserved in bacteria
COG3594	-2.39358	85452.1	0	Fucose 4-O-acetylase and related acetyltransferases
COG3710	-2.933	85475.9	0	DNA-binding winged-HTH domains
COG2715	-0.727948	85518.1	0	Uncharacterized membrane protein, required for spore maturation in B.subtilis.
COG2509	-1.76968	85681.5	0	Uncharacterized FAD-dependent dehydrogenases
COG0252	-0.17079	85694.7	0	L-asparaginase/archaeal Glu-tRNAGln amidotransferase subunit D
COG1151	-2.84856	85810.9	0	6Fe-6S prismane cluster-containing protein
COG0167	-0.376839	85818.9	0	Dihydroorotate dehydrogenase
COG0095	-2.57243	85849.9	0	Lipoate-protein ligase A
COG1159	-0.188739	85887.1	0	GTPase
COG2348	-2.5516	86565.2	0	Uncharacterized protein involved in methicillin resistance
COG1882	-3.21017	86578.2	0	Pyruvate-formate lyase
COG1119	-0.481531	86922.5	0	ABC-type molybdenum transport system, ATPase component/photorepair protein PhrA
COG0527	-0.344856	87185.6	0	Aspartokinases
COG0530	-0.502189	87422.6	0	Ca2+/Na+ antiporter
COG0275	-0.175442	87763.9	0	Predicted S-adenosylmethionine-dependent methyltransferase involved in cell envelope biogenesis
COG2856	-0.433702	88107.6	0	Predicted Zn peptidase
COG3274	-1.25515	88393.2	0	Uncharacterized protein conserved in bacteria
COG0480	-0.523694	88684.7	0	Translation elongation factors (GTPases)
COG1219	-0.158208	88696.3	0	ATP-dependent protease Clp, ATPase subunit
COG1862	-0.139044	88703.7	0	Preprotein translocase subunit YajC
COG0787	-0.253385	88777.6	0	Alanine racemase
COG2876	-2.05971	89140.9	0	3-deoxy-D-arabino-heptulosonate 7-phosphate (DAHP) synthase
COG0801	-0.185732	89553.2	0	7,8-dihydro-6-hydroxymethylpterin-pyrophosphokinase
COG4720	-3.62798	89632.2	0	Predicted membrane protein
COG0267	-0.239767	89637.7	0	Ribosomal protein L33
COG2131	-2.63535	89896.1	0	Deoxycytidylate deaminase
COG1505	-0.231223	90098.4	0	Serine proteases of the peptidase family S9A
COG0349	-0.720337	90189.4	0	Ribonuclease D
COG4475	-3.3616	90263	0	Uncharacterized protein conserved in bacteria
COG0217	-0.167674	90357.6	0	Uncharacterized conserved protein
COG0542	-0.130902	90952.8	0	ATPases with chaperone activity, ATP-binding subunit
COG0272	-0.215591	91076.7	0	NAD-dependent DNA ligase (contains BRCT domain type II)
COG2026	-0.547283	91228.4	0	Cytotoxic translational repressor of toxin-antitoxin stability system
COG0322	-0.186404	91571.4	0	Nuclease subunit of the excinuclease complex
COG0707	-0.230535	91742.1	0	UDP-N-acetylglucosamine:LPS N-acetylglucosamine transferase
COG4096	-0.762199	91770.4	0	Type I site-specific restriction-modification system, R (restriction) subunit and related helicases
COG0497	-0.180962	91803.7	0	ATPase involved in DNA repair
COG0597	-0.179415	91963.4	0	Lipoprotein signal peptidase
COG0017	-2.4947	92132.3	0	Aspartyl/asparaginyl-tRNA synthetases
COG0749	-0.177963	92163.5	0	DNA polymerase I - 3'-5' exonuclease and polymerase domains
COG0351	-0.207391	92226.3	0	Hydroxymethylpyrimidine/phosphomethylpyrimidine kinase
COG3221	-0.527598	92228	0	ABC-type phosphate/phosphonate transport system, periplasmic component
COG0036	-0.264961	92285.3	0	Pentose-5-phosphate-3-epimerase
COG2382	-0.516822	92293.6	0	Enterochelin esterase and related enzymes
COG0180	-0.187201	92377.3	0	Tryptophanyl-tRNA synthetase
COG0061	-0.173214	92532	0	Predicted sugar kinase
COG0539	-0.194664	92612.2	0	Ribosomal protein S1
COG4260	-1.17598	92615.5	0	Putative virion core protein (lumpy skin disease virus)
COG3290	-0.29383	92687.7	0	Signal transduction histidine kinase regulating citrate/malate metabolism
COG4659	-0.756497	92739.9	0	Predicted NADH:ubiquinone oxidoreductase, subunit RnfG
COG0104	-0.15071	92778.6	0	Adenylosuccinate synthase
COG2819	-2.65146	92802.2	0	Predicted hydrolase of the alpha/beta superfamily
COG0194	-0.169717	92889.3	0	Guanylate kinase
COG1554	-0.333283	93029.7	0	Trehalose and maltose hydrolases (possible phosphorylases)
COG1200	-0.198136	93037.6	0	RecG-like helicase
COG0703	-0.222194	93051.6	0	Shikimate kinase
COG0682	-0.164528	93062.9	0	Prolipoprotein diacylglyceryltransferase
COG0234	-0.162659	93183.9	0	Co-chaperonin GroES (HSP10)
COG0441	-0.155625	93238.9	0	Threonyl-tRNA synthetase
COG4623	-0.696138	93265.1	0	Predicted soluble lytic transglycosylase fused to an ABC-type amino acid-binding protein
COG1160	-0.230223	93289.5	0	Predicted GTPases
COG1198	-0.208197	93375.2	0	Primosomal protein N' (replication factor Y) - superfamily II helicase
COG0213	-1.09074	93617.9	0	Thymidine phosphorylase
COG0592	-0.173304	93711.1	0	DNA polymerase sliding clamp subunit (PCNA homolog)
COG0149	-0.201664	93711.8	0	Triosephosphate isomerase
COG0562	-0.352442	93730.8	0	UDP-galactopyranose mutase
COG0742	-0.213269	93857	0	N6-adenine-specific methylase
COG0013	-0.173719	94099.5	0	Alanyl-tRNA synthetase
COG0101	-0.179957	94113.5	0	Pseudouridylate synthase
COG0632	-0.170034	94121.4	0	Holliday junction resolvasome, DNA-binding subunit
COG0177	-0.150072	94122	0	Predicted EndoIII-related endonuclease
COG0297	-2.05347	94184.1	0	Glycogen synthase
COG0162	-0.171851	94194	0	Tyrosyl-tRNA synthetase
COG2946	-0.944085	94201.1	0	Putative phage replication protein RstA
COG0495	-0.158918	94382.8	0	Leucyl-tRNA synthetase
COG0669	-0.157853	94413.3	0	Phosphopantetheine adenylyltransferase
COG0522	-0.168883	94445.1	0	Ribosomal protein S4 and related proteins
COG0124	-0.190986	94476.6	0	Histidyl-tRNA synthetase
COG0173	-0.173923	94547.4	0	Aspartyl-tRNA synthetase
COG1197	-0.193086	94560.4	0	Transcription-repair coupling factor (superfamily II helicase)
COG0533	-0.19579	94574	0	Metal-dependent proteases with possible chaperone activity
COG3956	-0.874566	94614.5	0	Protein containing tetrapyrrole methyltransferase domain and MazG-like (predicted pyrophosphatase) domain
COG4814	-1.44226	94616.7	0	Uncharacterized protein with an alpha/beta hydrolase fold
COG0452	-0.366923	94644.8	0	Phosphopantothenoylcysteine synthetase/decarboxylase
COG0525	-0.1865	94652.2	0	Valyl-tRNA synthetase
COG0246	-0.209782	94698.1	0	Mannitol-1-phosphate/altronate dehydrogenases
COG0357	-0.172071	94710.9	0	Predicted S-adenosylmethionine-dependent methyltransferase involved in bacterial cell division
COG0191	-0.320252	94716.1	0	Fructose/tagatose bisphosphate aldolase
COG0060	-0.166037	94722.8	0	Isoleucyl-tRNA synthetase
COG0072	-0.162273	94739.6	0	Phenylalanyl-tRNA synthetase beta subunit
COG0202	-0.186408	94771	0	DNA-directed RNA polymerase, alpha subunit/40 kD subunit
COG0193	-0.169591	94779.3	0	Peptidyl-tRNA hydrolase
COG0427	-0.20153	94780.1	0	Acetyl-CoA hydrolase
COG0143	-0.180113	94781.5	0	Methionyl-tRNA synthetase
COG0336	-0.174204	94811.8	0	tRNA-(guanine-N1)-methyltransferase
COG0758	-0.249675	94829.8	0	Predicted Rossmann fold nucleotide-binding protein involved in DNA uptake
COG0532	-0.174349	94886.9	0	Translation initiation factor 2 (IF-2; GTPase)
COG0097	-0.174103	94895.6	0	Ribosomal protein L6P/L9E
COG0812	-0.195609	94910.6	0	UDP-N-acetylmuramate dehydrogenase
COG0319	-0.173614	94920.8	0	Predicted metal-dependent hydrolase
COG0820	-0.159496	94930.4	0	Predicted Fe-S-cluster redox enzyme
COG0016	-0.165733	94947.3	0	Phenylalanyl-tRNA synthetase alpha subunit
COG0055	-0.144408	94958.2	0	F0F1-type ATP synthase, beta subunit
COG0192	-0.244721	94964.2	0	S-adenosylmethionine synthetase
COG0292	-0.178981	94973.6	0	Ribosomal protein L20
COG0802	-0.173726	94976	0	Predicted ATPase or kinase
COG0136	-0.228542	94983.3	0	Aspartate-semialdehyde dehydrogenase
COG0018	-0.182486	94993.9	0	Arginyl-tRNA synthetase
COG0237	-0.153158	95012.3	0	Dephospho-CoA kinase
COG5495	-0.352153	95033.1	0	Uncharacterized conserved protein
COG0576	-0.160193	95046.6	0	Molecular chaperone GrpE (heat shock protein)
COG0552	-0.168071	95047	0	Signal recognition particle GTPase
COG0771	-0.172211	95066.5	0	UDP-N-acetylmuramoylalanine-D-glutamate ligase
COG0102	-0.160255	95067.6	0	Ribosomal protein L13
COG0691	-0.1532	95070.4	0	tmRNA-binding protein
COG0481	-0.160786	95083.1	0	Membrane GTPase LepA
COG0090	-0.170479	95095	0	Ribosomal protein L2
COG2255	-0.158856	95100.8	0	Holliday junction resolvasome, helicase subunit
COG0244	-0.169782	95112.4	0	Ribosomal protein L10
COG0528	-0.170143	95119.7	0	Uridylate kinase
COG0087	-0.169536	95130	0	Ribosomal protein L3
COG0536	-0.169884	95141.5	0	Predicted GTPase
COG0858	-0.169407	95143	0	Ribosome-binding factor A
COG0198	-0.169188	95145.2	0	Ribosomal protein L24
COG0092	-0.169382	95147.5	0	Ribosomal protein S3
COG0098	-0.169303	95148.6	0	Ribosomal protein S5
COG0200	-0.169221	95148.7	0	Ribosomal protein L15
COG0093	-0.169178	95148.8	0	Ribosomal protein L14
COG0228	-0.169323	95149.3	0	Ribosomal protein S16
COG0256	-0.169323	95149.3	0	Ribosomal protein L18
COG0195	-0.169323	95149.3	0	Transcription elongation factor
COG0088	-0.169323	95149.3	0	Ribosomal protein L4
COG0197	-0.169323	95149.3	0	Ribosomal protein L16/L10E
COG0096	-0.169323	95149.3	0	Ribosomal protein S8
COG0233	-0.169323	95149.3	0	Ribosome recycling factor
COG0100	-0.169323	95149.3	0	Ribosomal protein S11
COG0052	-0.169323	95149.3	0	Ribosomal protein S2
COG0335	-0.169323	95149.3	0	Ribosomal protein L19
COG0051	-0.169309	95149.3	0	Ribosomal protein S10
COG0203	-0.169326	95150.9	0	Ribosomal protein L17
COG0091	-0.167776	95156.2	0	Ribosomal protein L22
COG0186	-0.168617	95165.7	0	Ribosomal protein S17
COG0211	-0.152546	95166.2	0	Ribosomal protein L27
COG0238	-0.15436	95166.5	0	Ribosomal protein S18
COG0094	-0.168632	95166.6	0	Ribosomal protein L5
COG0261	-0.152546	95167.8	0	Ribosomal protein L21
COG0442	-0.181286	95168.9	0	Prolyl-tRNA synthetase
COG0216	-0.156972	95172.6	0	Protein chain release factor A
COG0519	-0.171428	95177.4	0	GMP synthase, PP-ATPase domain/subunit
COG0190	-0.154976	95188.3	0	5,10-methylene-tetrahydrofolate dehydrogenase/Methenyl tetrahydrofolate cyclohydrolase
COG0806	-0.169086	95190.8	0	RimM protein, required for 16S rRNA processing
COG0264	-0.169902	95191.2	0	Translation elongation factor Ts
COG0185	-0.169113	95191.3	0	Ribosomal protein S19
COG0086	-0.162587	95198.1	0	DNA-directed RNA polymerase, beta' subunit/160 kD subunit
COG0575	-0.155267	95199.9	0	CDP-diglyceride synthetase
COG0541	-0.194982	95204.8	0	Signal recognition particle GTPase
COG0781	-0.161834	95241.1	0	Transcription termination factor
COG0081	-0.168842	95246.9	0	Ribosomal protein L1
COG0080	-0.168684	95248.9	0	Ribosomal protein L11
COG0089	-0.168684	95248.9	0	Ribosomal protein L23
COG0012	-0.156773	95268	0	Predicted GTPase, probable translation factor
COG1217	-0.16846	95270	0	Predicted membrane GTPase involved in stress response
COG0356	-0.138662	95288	0	F0F1-type ATP synthase, subunit a
COG0224	-0.138952	95291	0	F0F1-type ATP synthase, gamma subunit
COG0196	-0.156547	95294.8	0	FAD synthase
COG0222	-0.204079	95295.4	0	Ribosomal protein L7/L12
COG0353	-0.152326	95302	0	Recombinational DNA repair protein (RecF pathway)
COG0103	-0.160852	95306.8	0	Ribosomal protein S9
COG5578	-3.49143	95311.8	0	Predicted integral membrane protein
COG0048	-0.1554	95316.9	0	Ribosomal protein S12
COG0359	-0.155406	95317.5	0	Ribosomal protein L9
COG0360	-0.155406	95317.5	0	Ribosomal protein S6
COG1466	-0.155385	95317.8	0	DNA polymerase III, delta subunit
COG0458	-0.199691	95319.1	0	Carbamoylphosphate synthase large subunit (split gene in MJ)
COG0126	-0.155537	95323	0	3-phosphoglycerate kinase
COG0049	-0.154707	95329	0	Ribosomal protein S7
COG0816	-0.156366	95329	0	Predicted endonuclease involved in recombination (possible Holliday junction resolvase in Mycoplasmas and B. subtilis)
COG1385	-0.169934	95329.1	0	Uncharacterized protein conserved in bacteria
COG1592	-2.24552	95358.7	0	Rubrerythrin
COG0290	-0.159554	95359.1	0	Translation initiation factor 3 (IF-3)
COG0056	-0.138219	95363.6	0	F0F1-type ATP synthase, alpha subunit
COG0544	-0.18897	95378.8	0	FKBP-type peptidyl-prolyl cis-trans isomerase (trigger factor)
COG0164	-0.154906	95384.6	0	Ribonuclease HII
COG0468	-0.193828	95426.8	0	RecA/RadA recombinase
COG0355	-0.134859	95442.5	0	F0F1-type ATP synthase, epsilon subunit (mitochondrial delta subunit)
COG2039	-0.371938	95448.5	0	Pyrrolidone-carboxylate peptidase (N-terminal pyroglutamyl peptidase)
COG2852	-0.533659	95535	0	Uncharacterized protein conserved in bacteria
COG2129	-0.34324	95598.1	0	Predicted phosphoesterases, related to the Icc protein
COG1040	-0.160205	95619.1	0	Predicted amidophosphoribosyltransferases
COG3408	-0.185198	95677.8	0	Glycogen debranching enzyme
COG1214	-0.150251	95680.2	0	Inactive homolog of metal-dependent proteases, putative molecular chaperone
COG2242	-0.470256	95693.7	0	Precorrin-6B methylase 2
COG0712	-0.128822	95708.6	0	F0F1-type ATP synthase, delta subunit (mitochondrial oligomycin sensitivity protein)
COG1104	-0.219705	95738.4	0	Cysteine sulfinate desulfinase/cysteine desulfurase and related enzymes
COG0860	-0.252638	95749	0	N-acetylmuramoyl-L-alanine amidase
COG0779	-0.16847	95753.3	0	Uncharacterized protein conserved in bacteria
COG0750	-0.153571	95833.9	0	Predicted membrane-associated Zn-dependent proteases 1
COG1066	-0.163121	95953.2	0	Predicted ATP-dependent serine protease
COG0291	-0.146106	95965.7	0	Ribosomal protein L35
COG0212	-0.152406	96025.3	0	5-formyltetrahydrofolate cyclo-ligase
COG0571	-0.166654	96046.1	0	dsRNA-specific ribonuclease
COG1896	-0.81416	96077.9	0	Predicted hydrolases of HD superfamily
COG0799	-0.0999506	96257	0	Uncharacterized homolog of plant Iojap protein
COG1575	-0.815845	96431.6	0	1,4-dihydroxy-2-naphthoate octaprenyltransferase
COG4485	-2.54152	96460.8	0	Predicted membrane protein
COG0653	-0.270393	96545	0	Preprotein translocase subunit SecA (ATPase, RNA helicase)
COG0099	-0.158626	96579.7	0	Ribosomal protein S13
COG0184	-0.142315	96969.2	0	Ribosomal protein S15P/S13E
COG1074	-0.209928	96995.4	0	ATP-dependent exoDNAse (exonuclease V) beta subunit (contains helicase and exonuclease domains)
COG3468	-1.30922	97024.6	0	Type V secretory pathway, adhesin AidA
COG0151	-0.135156	97135.7	0	Phosphoribosylamine-glycine ligase
COG0594	-0.133882	97177	0	RNase P protein component
COG4626	-0.791613	97221.5	0	Phage terminase-like protein, large subunit
COG3247	-0.475552	97252.6	0	Uncharacterized conserved protein
COG0285	-0.340708	97296.3	0	Folylpolyglutamate synthase
COG2339	-0.239703	97421.6	0	Predicted membrane protein
COG1057	-0.113969	97470.8	0	Nicotinic acid mononucleotide adenylyltransferase
COG1808	-2.82268	97493.3	0	Predicted membrane protein
COG0540	-0.115557	97523.7	0	Aspartate carbamoyltransferase, catalytic chain
COG0641	-2.61187	97532	0	Arylsulfatase regulator (Fe-S oxidoreductase)
COG0447	-0.601127	97537.5	0	Dihydroxynaphthoic acid synthase
COG0756	-0.105611	97560.8	0	dUTPase
COG0766	-0.376292	97587.3	0	UDP-N-acetylglucosamine enolpyruvyl transferase
COG1078	-1.36535	97595.9	0	HD superfamily phosphohydrolases
COG0392	-0.293458	97967.9	0	Predicted integral membrane protein
COG0759	-0.107826	98114.3	0	Uncharacterized conserved protein
COG0325	-0.162419	98217.8	0	Predicted enzyme with a TIM-barrel fold
COG0268	-0.149056	98363.8	0	Ribosomal protein S20
COG1185	-0.165551	98440	0	Polyribonucleotide nucleotidyltransferase (polynucleotide phosphorylase)
COG0340	-0.177169	98441.4	0	Biotin-(acetyl-CoA carboxylase) ligase
COG0337	-0.117854	98574.3	0	3-dehydroquinate synthetase
COG0324	-0.332455	98634.1	0	tRNA delta(2)-isopentenylpyrophosphate transferase
COG0128	-0.115271	98636	0	5-enolpyruvylshikimate-3-phosphate synthase
COG1559	-0.149715	98749.1	0	Predicted periplasmic solute-binding protein
COG0284	-0.147912	98768.9	0	Orotidine-5'-phosphate decarboxylase
COG0343	-0.172183	98798.9	0	Queuine/archaeosine tRNA-ribosyltransferase
COG4804	-0.674306	98809.6	0	Uncharacterized conserved protein
COG4269	-0.638196	98872	0	Predicted membrane protein
COG2355	-0.399807	98922.7	0	Zn-dependent dipeptidase, microsomal dipeptidase homolog
COG1314	-0.0975898	99104.4	0	Preprotein translocase subunit SecG
COG2820	-2.88729	99275.9	0	Uridine phosphorylase
COG0082	-0.116897	99380	0	Chorismate synthase
COG3189	-0.449777	99432.8	0	Uncharacterized conserved protein
COG1086	-0.0970122	99519	0	Predicted nucleoside-diphosphate sugar epimerases
COG0289	-0.0925165	99670.3	0	Dihydrodipicolinate reductase
COG2252	-0.305362	99774.5	0	Permeases
COG0201	-0.2673	99819.3	0	Preprotein translocase subunit SecY
COG0505	-0.0975707	99954.2	0	Carbamoylphosphate synthase small subunit
COG1440	-3.41945	100350	0	Phosphotransferase system cellobiose-specific component IIB
COG1165	-0.780923	100351	0	2-succinyl-6-hydroxy-2,4-cyclohexadiene-1-carboxylate synthase
COG3684	-3.68703	100475	0	Tagatose-1,6-bisphosphate aldolase
COG1624	-2.73136	100527	0	Uncharacterized conserved protein
COG0556	-0.238135	100993	0	Helicase subunit of the DNA excision repair complex
COG2931	-0.572552	101399	0	RTX toxins and related Ca2+-binding proteins
COG3212	-0.365422	101768	0	Predicted membrane protein
COG1832	-0.689857	101974	0	Predicted CoA-binding protein
COG2374	-0.505526	101976	0	Predicted extracellular nuclease
COG1275	-0.202007	102168	0	Tellurite resistance protein and related permeases
COG1760	-0.408621	102192	0	L-serine deaminase
COG4300	-2.77322	102590	0	Predicted permease, cadmium resistance protein
COG2390	-0.184606	102869	0	Transcriptional regulator, contains sigma factor-related N-terminal domain
COG3345	-1.01941	103067	0	Alpha-galactosidase
COG1033	-0.633353	103244	0	Predicted exporters of the RND superfamily
COG4690	-2.06905	103247	0	Dipeptidase
COG2091	-0.667552	103640	0	Phosphopantetheinyl transferase
COG0362	-0.774378	104667	0	6-phosphogluconate dehydrogenase
COG2954	-2.01238	105109	0	Uncharacterized protein conserved in bacteria
COG1397	-2.11826	105432	0	ADP-ribosylglycohydrolase
COG3340	-1.16626	105509	0	Peptidase E
COG2985	-1.93771	105520	0	Predicted permease
COG1387	-0.963151	105527	0	Histidinol phosphatase and related hydrolases of the PHP family
COG4750	-3.36551	105722	0	CTP:phosphocholine cytidylyltransferase involved in choline phosphorylation for cell surface LPS epitopes
COG1694	-0.444912	106462	0	Predicted pyrophosphatase
COG4652	-3.35301	106684	0	Uncharacterized protein conserved in bacteria
COG3541	-0.337859	106701	0	Predicted nucleotidyltransferase
COG2759	-2.80261	106780	0	Formyltetrahydrofolate synthetase
COG2843	-1.01077	106796	0	Putative enzyme of poly-gamma-glutamate biosynthesis (capsule formation)
COG3070	-1.35775	107250	0	Regulator of competence-specific genes
COG4922	-0.283922	107265	0	Uncharacterized protein conserved in bacteria
COG0692	-0.149515	107283	0	Uracil DNA glycosylase
COG2510	-2.1065	107621	0	Predicted membrane protein
COG4988	-0.997033	107648	0	ABC-type transport system involved in cytochrome bd biosynthesis, ATPase and permease components
COG3275	-1.67594	107804	0	Putative regulator of cell autolysis
COG1593	-0.326444	108119	0	TRAP-type C4-dicarboxylate transport system, large permease component
COG3959	-0.369085	108376	0	Transketolase, N-terminal subunit
COG1203	-0.604382	108567	0	Predicted helicases
COG3958	-0.377037	108826	0	Transketolase, C-terminal subunit
COG1272	-0.757571	108964	0	Predicted membrane protein, hemolysin III homolog
COG1738	-0.200174	108983	0	Uncharacterized conserved protein
COG1297	-0.74212	109031	0	Predicted membrane protein
COG4178	-0.521879	109170	0	ABC-type uncharacterized transport system, permease and ATPase components
COG1820	-0.82327	109439	0	N-acetylglucosamine-6-phosphate deacetylase
COG1929	-1.07548	109571	0	Glycerate kinase
COG3339	-0.751705	109721	0	Uncharacterized conserved protein
COG3682	-1.00892	109936	0	Predicted transcriptional regulator
COG2367	-0.551616	110137	0	Beta-lactamase class A
COG1363	-2.78677	110544	0	Cellulase M and related proteins
COG0796	-0.268907	110636	0	Glutamate racemase
COG1649	-2.46929	110683	0	Uncharacterized protein conserved in bacteria
COG0503	-0.68794	111783	0	Adenine/guanine phosphoribosyltransferases and related PRPP-binding proteins
COG4753	-2.53435	112229	0	Response regulator containing CheY-like receiver domain and AraC-type DNA-binding domain
COG3548	-1.8388	112234	0	Predicted integral membrane protein
COG1739	-0.165104	112679	0	Uncharacterized conserved protein
COG0153	-1.26514	112729	0	Galactokinase
COG2884	-1.28074	112994	0	Predicted ATPase involved in cell division
COG0396	-1.20542	113165	0	ABC-type transport system involved in Fe-S cluster assembly, ATPase component
COG4587	-0.42723	113765	0	ABC-type uncharacterized transport system, permease component
COG3694	-0.373169	113937	0	ABC-type uncharacterized transport system, permease component
COG1668	-0.556592	114074	0	ABC-type Na+ efflux pump, permease component
COG1195	-1.30716	114095	0	Recombinational DNA repair ATPase (RecF pathway)
COG2816	-0.185554	114208	0	NTP pyrophosphohydrolases containing a Zn-finger, probably nucleic-acid-binding
COG2818	-0.936039	114248	0	3-methyladenine DNA glycosylase
COG3302	-0.901097	114483	0	DMSO reductase anchor subunit
COG3513	-0.880679	114817	0	Uncharacterized protein conserved in bacteria
COG2813	-0.933461	115431	0	16S RNA G1207 methylase RsmC
COG3206	-0.56487	115685	0	Uncharacterized protein involved in exopolysaccharide biosynthesis
COG0214	-0.683566	115891	0	Pyridoxine biosynthesis enzyme
COG0383	-0.55495	115928	0	Alpha-mannosidase
COG0423	-0.714434	116198	0	Glycyl-tRNA synthetase (class II)
COG4912	-1.14943	116731	0	Predicted DNA alkylation repair enzyme
COG4586	-0.418614	116782	0	ABC-type uncharacterized transport system, ATPase component
COG2373	-0.611255	116919	0	Large extracellular alpha-helical protein
COG1512	-0.961788	117029	0	Beta-propeller domains of methanol dehydrogenase type
COG3620	-0.977702	117426	0	Predicted transcriptional regulator with C-terminal CBS domains
COG3655	-1.31374	118015	0	Predicted transcriptional regulator
COG4108	-0.977905	118023	0	Peptide chain release factor RF-3
COG3593	-0.411357	118185	0	Predicted ATP-dependent endonuclease of the OLD family
COG3104	-0.987487	118365	0	Dipeptide/tripeptide permease
COG1168	-1.45711	118559	0	Bifunctional PLP-dependent enzyme with beta-cystathionase and maltose regulon repressor activities
COG1640	-1.26816	118639	0	4-alpha-glucanotransferase
COG3966	-3.00339	118775	0	Protein involved in D-alanine esterification of lipoteichoic acid and wall teichoic acid (D-alanine transfer protein)
COG0569	-0.340095	118780	0	K+ transport systems, NAD-binding component
COG0311	-0.710725	118795	0	Predicted glutamine amidotransferase involved in pyridoxine biosynthesis
COG4495	-3.167	118874	0	Uncharacterized protein conserved in bacteria
COG2310	-0.221144	118959	0	Uncharacterized proteins involved in stress response, homologs of TerZ and putative cAMP-binding protein CABP1
COG0005	-1.16319	119044	0	Purine nucleoside phosphorylase
COG3150	-0.278735	119110	0	Predicted esterase
COG4886	-1.31215	119529	0	Leucine-rich repeat (LRR) protein
COG2855	-0.430971	119574	0	Predicted membrane protein
COG1598	-1.4884	119622	0	Uncharacterized conserved protein
COG3619	-0.832281	119659	0	Predicted membrane protein
COG2190	-1.1627	119918	0	Phosphotransferase system IIA components
COG0274	-1.39658	119979	0	Deoxyribose-phosphate aldolase
COG4667	-1.1931	120072	0	Predicted esterase of the alpha-beta hydrolase superfamily
COG2376	-0.923875	120341	0	Dihydroxyacetone kinase
COG1294	-0.328324	120652	0	Cytochrome bd-type quinol oxidase, subunit 2
COG2385	-0.615957	120767	0	Sporulation protein and related proteins
COG4907	-0.770047	121083	0	Predicted membrane protein
COG2235	-0.249739	121462	0	Arginine deiminase
COG3884	-1.12017	122680	0	Acyl-ACP thioesterase
COG2027	-0.188483	122939	0	D-alanyl-D-alanine carboxypeptidase (penicillin-binding protein 4)
COG2805	-0.28735	122948	0	Tfp pilus assembly protein, pilus retraction ATPase PilT
COG1925	-1.06842	123174	0	Phosphotransferase system, HPr-related proteins
COG3537	-2.22464	123222	0	Putative alpha-1,2-mannosidase
COG1482	-1.31604	123267	0	Phosphomannose isomerase
COG1283	-0.968473	123288	0	Na+/phosphate symporter
COG1523	-1.14776	123659	0	Type II secretory pathway, pullulanase PulA and related glycosidases
COG5412	-0.266649	123961	0	Phage-related protein
COG2878	-0.436838	123982	0	Predicted NADH:ubiquinone oxidoreductase, subunit RnfB
COG0737	-0.461429	124084	0	5'-nucleotidase/2',3'-cyclic phosphodiesterase and related esterases
COG0358	-0.423471	124115	0	DNA primase (bacterial type)
COG3480	-0.551152	124278	0	Predicted secreted protein containing a PDZ domain
COG3944	-0.696152	124498	0	Capsular polysaccharide biosynthesis protein
COG1238	-0.391677	125317	0	Predicted membrane protein
COG2461	-2.89082	125364	0	Uncharacterized conserved protein
COG1271	-0.432285	125383	0	Cytochrome bd-type quinol oxidase, subunit 1
COG0168	-2.60866	125422	0	Trk-type K+ transport systems, membrane components
COG1806	-0.247178	125692	0	Uncharacterized protein conserved in bacteria
COG1362	-0.749566	126326	0	Aspartyl aminopeptidase
COG0305	-0.245982	126393	0	Replicative DNA helicase
COG0488	-0.458345	126429	0	ATPase components of ABC transporters with duplicated ATPase domains
COG2261	-0.349098	126489	0	Predicted membrane protein
COG0420	-0.14188	127013	0	DNA repair exonuclease
COG1101	-1.36152	127135	0	ABC-type uncharacterized transport system, ATPase component
COG1481	-1.06896	127428	0	Uncharacterized protein conserved in bacteria
COG1696	-2.65679	127535	0	Predicted membrane protein involved in D-alanine export
COG1268	-1.08533	127800	0	Uncharacterized conserved protein
COG1705	-1.54341	127810	0	Muramidase (flagellum-specific)
COG4120	-1.32117	128178	0	ABC-type uncharacterized transport system, permease component
COG1780	-0.970547	128364	0	Protein involved in ribonucleotide reduction
COG3663	-0.268935	128797	0	G:T/U mismatch-specific DNA glycosylase
COG1447	-3.3252	128830	0	Phosphotransferase system cellobiose-specific component IIA
COG1380	-1.1618	128847	0	Putative effector of murein hydrolase LrgA
COG3442	-0.811912	128950	0	Predicted glutamine amidotransferase
COG1799	-1.10405	129105	0	Uncharacterized protein conserved in bacteria
COG1322	-0.616319	129724	0	Uncharacterized protein conserved in bacteria
COG0077	-0.417857	130211	0	Prephenate dehydratase
COG3448	-0.626725	130248	0	CBS-domain-containing membrane protein
COG4603	-0.813166	130544	0	ABC-type uncharacterized transport system, permease component
COG0426	-1.22882	130776	0	Uncharacterized flavoproteins
COG3845	-0.820622	130867	0	ABC-type uncharacterized transport systems, ATPase components
COG1619	-1.01069	131131	0	Uncharacterized proteins, homologs of microcin C7 resistance protein MccF
COG3176	-0.584124	131162	0	Putative hemolysin
COG0135	-0.716259	131335	0	Phosphoribosylanthranilate isomerase
COG0776	-0.311828	131594	0	Bacterial nucleoid DNA-binding protein
COG2071	-1.33507	131620	0	Predicted glutamine amidotransferases
COG1346	-1.1536	131629	0	Putative effector of murein hydrolase
COG0385	-0.472254	131915	0	Predicted Na+-dependent transporter
COG2352	-0.183001	132065	0	Phosphoenolpyruvate carboxylase
COG3669	-2.53603	132118	0	Alpha-L-fucosidase
COG1585	-0.266827	132194	0	Membrane protein implicated in regulation of membrane protease activity
COG4767	-0.891771	132233	0	Glycopeptide antibiotics resistance protein
COG1079	-0.854249	132683	0	Uncharacterized ABC-type transport system, permease component
COG1058	-0.910806	132710	0	Predicted nucleotide-utilizing enzyme related to molybdopterin-biosynthesis enzyme MoeA
COG1285	-0.567589	133048	0	Uncharacterized membrane protein
COG0166	-0.166805	133217	0	Glucose-6-phosphate isomerase
COG1461	-0.99739	133227	0	Predicted kinase related to dihydroxyacetone kinase
COG0770	-0.130024	133404	0	UDP-N-acetylmuramyl pentapeptide synthase
COG0320	-0.183755	133416	0	Lipoate synthase
COG1600	-0.631118	133495	0	Uncharacterized Fe-S protein
COG1299	-1.03782	133679	0	Phosphotransferase system, fructose-specific IIC component
COG0232	-0.641565	133936	0	dGTP triphosphohydrolase
COG0263	-0.379858	134089	0	Glutamate 5-kinase
COG1428	-0.943206	134157	0	Deoxynucleoside kinases
COG1054	-0.533713	134201	0	Predicted sulfurtransferase
COG1725	-1.2251	134917	0	Predicted transcriptional regulators
COG0137	-0.367626	134995	0	Argininosuccinate synthase
COG0618	-1.37086	135023	0	Exopolyphosphatase-related proteins
COG1951	-0.961121	135405	0	Tartrate dehydratase alpha subunit/Fumarate hydratase class I, N-terminal domain
COG0029	-0.193988	135618	0	Aspartate oxidase
COG0116	-1.23229	135769	0	Predicted N6-adenine-specific DNA methylase
COG0014	-0.424002	135817	0	Gamma-glutamyl phosphate reductase
COG3153	-1.05711	136157	0	Predicted acetyltransferase
COG1161	-2.74425	136246	0	Predicted GTPases
COG0509	-0.28737	136341	0	Glycine cleavage system H protein (lipoate-binding)
COG0440	-0.606064	136381	0	Acetolactate synthase, small (regulatory) subunit
COG2860	-0.605777	136405	0	Predicted membrane protein
COG2501	-0.47565	136690	0	Uncharacterized conserved protein
COG0206	-0.218937	136780	0	Cell division GTPase
COG1076	-0.354809	136897	0	DnaJ-domain-containing proteins 1
COG2891	-0.756527	136976	0	Cell shape-determining protein
COG0685	-0.397129	137151	0	5,10-methylenetetrahydrofolate reductase
COG1534	-0.98211	137369	0	Predicted RNA-binding protein containing KH domain, possibly ribosomal protein
COG0398	-1.21141	138150	0	Uncharacterized conserved protein
COG3087	-0.563747	138216	0	Cell division protein
COG1410	-0.209969	138491	0	Methionine synthase I, cobalamin-binding domain
COG1577	-2.8143	138721	0	Mevalonate kinase
COG3022	-0.832372	138731	0	Uncharacterized protein conserved in bacteria
COG0690	-0.50274	138798	0	Preprotein translocase subunit SecE
COG0448	-1.33471	139418	0	ADP-glucose pyrophosphorylase
COG2183	-1.10935	139731	0	Transcriptional accessory protein
COG0074	-0.175777	139829	0	Succinyl-CoA synthetase, alpha subunit
COG1561	-0.785403	139908	0	Uncharacterized stress-induced protein
COG2919	-0.540746	139994	0	Septum formation initiator
COG3157	-0.597296	140079	0	Hemolysin-coregulated protein (uncharacterized)
COG1178	-0.560169	140389	0	ABC-type Fe3+ transport system, permease component
COG1932	-0.42407	140403	0	Phosphoserine aminotransferase
COG1234	-0.906312	140410	0	Metal-dependent hydrolases of the beta-lactamase superfamily III
COG1087	-0.352386	140632	0	UDP-glucose 4-epimerase
COG2001	-0.302414	140832	0	Uncharacterized protein conserved in bacteria
COG2740	-0.663395	141074	0	Predicted nucleic-acid-binding protein implicated in transcription termination
COG1088	-0.741365	141090	0	dTDP-D-glucose 4,6-dehydratase
COG0768	-0.140787	141337	0	Cell division protein FtsI/penicillin-binding protein 2
COG1448	-0.552443	141424	0	Aspartate/tyrosine/aromatic aminotransferase
COG0295	-1.49985	141481	0	Cytidine deaminase
COG0611	-0.178014	141802	0	Thiamine monophosphate kinase
COG0419	-0.762573	142041	0	ATPase involved in DNA repair
COG0433	-0.508197	142315	0	Predicted ATPase
COG3764	-0.991859	142778	0	Sortase (surface protein transpeptidase)
COG1621	-1.5352	142830	0	Beta-fructosidases (levanase/invertase)
COG1989	-0.429818	143009	0	Type II secretory pathway, prepilin signal peptidase PulO and related peptidases
COG0828	-0.301935	143441	0	Ribosomal protein S21
COG2972	-2.22946	143477	0	Predicted signal transduction protein with a C-terminal ATPase domain
COG0165	-0.28659	143642	0	Argininosuccinate lyase
COG0058	-1.47749	143772	0	Glucan phosphorylase
COG2110	-0.496683	143819	0	Predicted phosphatase homologous to the C-terminal domain of histone macroH2A1
COG0120	-0.761556	143920	0	Ribose 5-phosphate isomerase
COG1281	-1.00135	143996	0	Disulfide bond chaperones of the HSP33 family
COG1337	-0.428746	144076	0	Uncharacterized protein predicted to be involved in DNA repair (RAMP superfamily)
COG1982	-0.202554	144424	0	Arginine/lysine/ornithine decarboxylases
COG2333	-0.98211	144571	0	Predicted hydrolase (metallo-beta-lactamase superfamily)
COG1970	-0.833915	145027	0	Large-conductance mechanosensitive channel
COG0026	-0.366576	145476	0	Phosphoribosylaminoimidazole carboxylase (NCAIR synthetase)
COG1109	-0.130492	145662	0	Phosphomannomutase
COG1004	-0.255717	146067	0	Predicted UDP-glucose 6-dehydrogenase
COG2984	-1.21244	146114	0	ABC-type uncharacterized transport system, periplasmic component
COG1496	-0.544651	146278	0	Uncharacterized conserved protein
COG2065	-0.293831	146343	0	Pyrimidine operon attenuation protein/uracil phosphoribosyltransferase
COG1744	-0.834549	146444	0	Uncharacterized ABC-type transport system, periplasmic component/surface lipoprotein
COG1493	-0.674717	146855	0	Serine kinase of the HPr protein, regulates carbohydrate metabolism
COG1898	-0.677486	147278	0	dTDP-4-dehydrorhamnose 3,5-epimerase and related enzymes
COG3772	-2.18268	147721	0	Phage-related lysozyme (muraminidase)
COG1399	-0.693456	147917	0	Predicted metal-binding, possibly nucleic acid-binding protein
COG1490	-0.770698	147924	0	D-Tyr-tRNAtyr deacylase
COG0425	-0.798703	147991	0	Predicted redox protein, regulator of disulfide bond formation
COG1660	-0.748173	148122	0	Predicted P-loop-containing kinase
COG0035	-0.879299	148441	0	Uracil phosphoribosyltransferase
COG1162	-0.841077	148448	0	Predicted GTPases
COG0518	-0.153444	148661	0	GMP synthase - Glutamine amidotransferase domain
COG0257	-0.611792	149009	0	Ribosomal protein L36
COG0078	-0.603584	149070	0	Ornithine carbamoyltransferase
COG1589	-0.581616	149185	0	Cell division septal protein
COG4973	-0.519532	149710	0	Site-specific recombinase XerC
COG1092	-1.2225	149810	0	Predicted SAM-dependent methyltransferases
COG0207	-0.797137	149820	0	Thymidylate synthase
COG0046	-0.655803	149874	0	Phosphoribosylformylglycinamidine (FGAM) synthase, synthetase domain
COG1381	-0.748817	150073	0	Recombinational DNA repair protein (RecF pathway)
COG2151	-0.846875	150091	0	Predicted metal-sulfur cluster biosynthetic enzyme
COG1544	-0.807509	150376	0	Ribosome-associated protein Y (PSrp-1)
COG1943	-0.485464	150543	0	Transposase and inactivated derivatives
COG1327	-0.580948	150678	0	Predicted transcriptional regulator, consists of a Zn-ribbon and ATP-cone domains
COG2003	-1.23432	150884	0	DNA repair proteins
COG1702	-0.807699	151207	0	Phosphate starvation-inducible protein PhoH, predicted ATPase
COG0573	-0.34483	151265	0	ABC-type phosphate transport system, permease component
COG0219	-0.592444	151625	0	Predicted rRNA methylase (SpoU class)
COG0034	-0.670138	151838	0	Glutamine phosphoribosylpyrophosphate amidotransferase
COG0150	-0.670155	151936	0	Phosphoribosylaminoimidazole (AIR) synthetase
COG1488	-0.819155	151943	0	Nicotinic acid phosphoribosyltransferase
COG0041	-0.810986	152251	0	Phosphoribosylcarboxyaminoimidazole (NCAIR) mutase
COG1704	-0.81375	152554	0	Uncharacterized conserved protein
COG0299	-0.588464	152567	0	Folate-dependent phosphoribosylglycinamide formyltransferase PurN
COG0634	-0.851129	152603	0	Hypoxanthine-guanine phosphoribosyltransferase
COG3335	-0.421823	152878	0	Transposase and inactivated derivatives
COG5545	-2.58612	152948	0	Predicted P-loop ATPase and inactivated derivatives
COG0063	-0.693988	153070	0	Predicted sugar kinase
COG1596	-1.09463	153103	0	Periplasmic protein involved in polysaccharide export
COG3023	-0.506457	153113	0	Negative regulator of beta-lactamase expression
COG0283	-0.852499	153164	0	Cytidylate kinase
COG2873	-0.345514	153332	0	O-acetylhomoserine sulfhydrylase
COG2137	-0.810494	153365	0	Uncharacterized protein conserved in bacteria
COG1328	-1.77546	153419	0	Oxygen-sensitive ribonucleoside-triphosphate reductase
COG1235	-1.30186	153466	0	Metal-dependent hydrolases of the beta-lactamase superfamily I
COG0127	-0.783329	153965	0	Xanthosine triphosphate pyrophosphatase
COG2262	-0.779259	154024	0	GTPases
COG3525	-2.34881	154029	0	N-acetyl-beta-hexosaminidase
COG1091	-0.623889	154463	0	dTDP-4-dehydrorhamnose reductase
COG2239	-0.248782	154717	0	Mg/Co/Ni transporter MgtE (contains CBS domain)
COG0764	-0.187721	154779	0	3-hydroxymyristoyl/3-hydroxydecanoyl-(acyl carrier protein) dehydratases
COG0588	-0.49207	155184	0	Phosphoglycerate mutase 1
COG0152	-0.878449	155267	0	Phosphoribosylaminoimidazolesuccinocarboxamide (SAICAR) synthase
COG0280	-0.368208	155566	0	Phosphotransacetylase
COG1841	-0.819051	155786	0	Ribosomal protein L30/L7E
COG3715	-3.14779	156087	0	Phosphotransferase system, mannose/fructose/N-acetylgalactosamine-specific component IIC
COG2885	-0.439135	156117	0	Outer membrane protein and related peptidoglycan-associated (lipo)proteins
COG3716	-3.16162	156178	0	Phosphotransferase system, mannose/fructose/N-acetylgalactosamine-specific component IID
COG1386	-0.47547	156179	0	Predicted transcriptional regulator containing the HTH domain
COG1354	-0.475536	156198	0	Uncharacterized conserved protein
COG3505	-0.225352	156212	0	Type IV secretory pathway, VirD4 components
COG0205	-1.41776	156934	0	6-phosphofructokinase
COG0085	-0.83989	156960	0	DNA-directed RNA polymerase, beta subunit/140 kD subunit
COG0323	-1.27112	157492	0	DNA mismatch repair enzyme (predicted ATPase)
COG3245	-0.227192	157972	0	Cytochrome c5
COG0065	-0.293388	158250	0	3-isopropylmalate dehydratase large subunit
COG0581	-0.304	158262	0	ABC-type phosphate transport system, permease component
COG0130	-0.859368	158347	0	Pseudouridine synthase
COG0572	-1.61392	158636	0	Uridine kinase
COG1968	-0.680233	158813	0	Uncharacterized bacitracin resistance protein
COG0066	-0.30651	159076	0	3-isopropylmalate dehydratase small subunit
COG1426	-1.08337	159149	0	Uncharacterized protein conserved in bacteria
COG1055	-0.316082	159211	0	Na+/H+ antiporter NhaD and related arsenite permeases
COG3005	-0.855665	160004	0	Nitrate/TMAO reductases, membrane-bound tetraheme cytochrome c subunit
COG3579	-2.47027	160328	0	Aminopeptidase C
COG0422	-0.230202	160814	0	Thiamine biosynthesis protein ThiC
COG3797	-0.853223	161246	0	Uncharacterized protein conserved in bacteria
COG1136	-0.48396	161325	0	ABC-type antimicrobial peptide transport system, ATPase component
COG1209	-0.904056	161382	0	dTDP-glucose pyrophosphorylase
COG0282	-0.315745	161565	0	Acetate kinase
COG0510	-1.17197	162202	0	Predicted choline kinase involved in LPS biosynthesis
COG0704	-0.212361	163048	0	Phosphate uptake regulator
COG1670	-0.355494	164108	0	Acetyltransferases, including N-acetylases of ribosomal proteins
COG1518	-0.613182	164365	0	Uncharacterized protein predicted to be involved in DNA repair
COG3444	-3.13217	164773	0	Phosphotransferase system, mannose/fructose/N-acetylgalactosamine-specific component IIB
COG1105	-1.13512	165152	0	Fructose-1-phosphate kinase and related fructose-6-phosphate kinase (PfkB)
COG1199	-0.379693	165337	0	Rad3-related DNA helicases
COG0230	-0.677422	165756	0	Ribosomal protein L34
COG0138	-0.963375	166278	0	AICAR transformylase/IMP cyclohydrolase PurH (only IMP cyclohydrolase domain in Aful)
COG3250	-1.61418	166430	0	Beta-galactosidase/beta-glucuronidase
COG1914	-0.761251	167064	0	Mn2+ and Fe2+ transporters of the NRAMP family
COG0218	-0.304658	167234	0	Predicted GTPase
COG1077	-0.151466	167742	0	Actin-like ATPase involved in cell morphogenesis
COG0445	-0.345426	167745	0	NAD/FAD-utilizing enzyme apparently involved in cell division
COG1032	-1.55174	167869	0	Fe-S oxidoreductase
COG0846	-0.256838	167921	0	NAD-dependent protein deacetylases, SIR2 family
COG1070	-0.204334	168379	0	Sugar (pentulose and hexulose) kinases
COG2893	-1.2537	168482	0	Phosphotransferase system, mannose/fructose-specific component IIA
COG0580	-0.926142	168552	0	Glycerol uptake facilitator and related permeases (Major Intrinsic Protein Family)
COG1211	-0.91481	169547	0	4-diphosphocytidyl-2-methyl-D-erithritol synthase
COG0339	-0.316877	169581	0	Zn-dependent oligopeptidases
COG1576	-0.249416	169785	0	Uncharacterized conserved protein
COG1438	-1.69992	169853	0	Arginine repressor
COG0333	-0.931472	169989	0	Ribosomal protein L32
COG4733	-0.56609	170187	0	Phage-related protein, tail component
COG4166	-0.734337	170368	0	ABC-type oligopeptide transport system, periplasmic component
COG0602	-0.574521	170759	0	Organic radical activating enzymes
COG2264	-0.255958	170919	0	Ribosomal protein L11 methylase
COG1126	-0.420871	171680	0	ABC-type polar amino acid transport system, ATPase component
COG5281	-0.492811	171933	0	Phage-related minor tail protein
COG0738	-0.1255	171953	0	Fucose permease
COG1792	-0.242933	172202	0	Cell shape-determining protein
COG1176	-0.68082	172290	0	ABC-type spermidine/putrescine transport system, permease component I
COG0849	-0.213126	172345	0	Actin-like ATPase involved in cell division
COG5410	-0.318445	173019	0	Uncharacterized protein conserved in bacteria
COG0225	-0.668318	173065	0	Peptide methionine sulfoxide reductase
COG0514	-0.761283	173112	0	Superfamily II DNA helicase
COG3757	-1.6509	173309	0	Lyzozyme M1 (1,4-beta-N-acetylmuramidase)
COG2086	-0.317077	173311	0	Electron transfer flavoprotein, beta subunit
COG4129	-0.744614	173662	0	Predicted membrane protein
COG2433	-0.339805	173734	0	Uncharacterized conserved protein
COG2025	-0.336981	173899	0	Electron transfer flavoprotein, alpha subunit
COG2357	-1.22166	174111	0	Uncharacterized protein conserved in bacteria
COG1353	-1.09544	174168	0	Predicted hydrolase of the HD superfamily (permuted catalytic motifs)
COG2253	-1.30422	174337	0	Uncharacterized conserved protein
COG1246	-0.511684	174880	0	N-acetylglutamate synthase and related acetyltransferases
COG3043	-0.375919	175644	0	Nitrate reductase cytochrome c-type subunit
COG4122	-0.750237	175995	0	Predicted O-methyltransferase
COG1292	-0.319428	176749	0	Choline-glycine betaine transporter
COG2048	-0.30017	176803	0	Heterodisulfide reductase, subunit B
COG0327	-0.287549	176944	0	Uncharacterized conserved protein
COG0809	-0.458446	177055	0	S-adenosylmethionine:tRNA-ribosyltransferase-isomerase (queuine synthetase)
COG1974	-0.280084	177441	0	SOS-response transcriptional repressors (RecA-mediated autopeptidases)
COG5009	-0.686744	177678	0	Membrane carboxypeptidase/penicillin-binding protein
COG2274	-1.1606	178213	0	ABC-type bacteriocin/lantibiotic exporters, contain an N-terminal double-glycine peptidase domain
COG3062	-0.396559	178314	0	Uncharacterized protein involved in formation of periplasmic nitrate reductase
COG0025	-0.129631	178416	0	NhaP-type Na+/H+ and K+/H+ antiporters
COG1332	-0.965682	178433	0	Uncharacterized protein predicted to be involved in DNA repair (RAMP superfamily)
COG1567	-0.980493	178528	0	Uncharacterized protein predicted to be involved in DNA repair (RAMP superfamily)
COG0622	-1.5795	178565	0	Predicted phosphoesterase
COG3583	-0.879443	178616	0	Uncharacterized protein conserved in bacteria
COG2990	-1.05952	179648	0	Uncharacterized protein conserved in bacteria
COG0670	-0.23669	180460	0	Integral membrane protein, interacts with FtsH
COG0189	-0.251625	180725	0	Glutathione synthase/Ribosomal protein S6 modification enzyme (glutaminyl transferase)
COG0679	-0.552926	180832	0	Predicted permeases
COG0631	-0.157071	181199	0	Serine/threonine protein phosphatase
COG3590	-0.659575	181937	0	Predicted metalloendopeptidase
COG0603	-0.184716	182598	0	Predicted PP-loop superfamily ATPase
COG0647	-0.288631	183364	0	Predicted sugar phosphatases of the HAD superfamily
COG2983	-0.333299	183471	0	Uncharacterized conserved protein
COG0616	-0.133786	183715	0	Periplasmic serine proteases (ClpP class)
COG2220	-0.59613	184136	0	Predicted Zn-dependent hydrolases of the beta-lactamase fold
COG1208	-0.416151	185104	0	Nucleoside-diphosphate-sugar pyrophosphorylase involved in lipopolysaccharide biosynthesis/translation initiation factor 2B, gamma/epsilon subunits (eIF-2Bgamma/eIF-2Bepsilon)
COG1454	-0.922716	185214	0	Alcohol dehydrogenase, class IV
COG0772	-0.178475	185513	0	Bacterial cell division membrane protein
COG0344	-0.103242	185542	0	Predicted membrane protein
COG2837	-0.335418	185684	0	Predicted iron-dependent peroxidase
COG1242	-1.69392	186122	0	Predicted Fe-S oxidoreductase
COG2356	-0.630903	186896	0	Endonuclease I
COG4932	-1.75076	187821	0	Predicted outer membrane protein
COG0826	-0.874038	188066	0	Collagenase and related proteases
COG0543	-0.733801	188134	0	2-polyprenylphenol hydroxylase and related flavodoxin oxidoreductases
COG1302	-1.64317	188164	0	Uncharacterized protein conserved in bacteria
COG1343	-1.21465	188505	0	Uncharacterized protein predicted to be involved in DNA repair
COG2184	-1.16721	188572	0	Protein involved in cell division
COG2195	-2.74436	189474	0	Di- and tripeptidases
COG2911	-0.470229	190237	0	Uncharacterized protein conserved in bacteria
COG1117	-0.67482	191086	0	ABC-type phosphate transport system, ATPase component
COG1230	-0.137005	191164	0	Co/Zn/Cd efflux system component
COG1762	-1.8317	191350	0	Phosphotransferase system mannitol/fructose-specific IIA domain (Ntr-type)
COG3475	-2.95383	192030	0	LPS biosynthesis protein
COG0705	-0.466321	192680	0	Uncharacterized membrane protein (homolog of Drosophila rhomboid)
COG2249	-0.332314	193210	0	Putative NADPH-quinone reductase (modulator of drug activity B)
COG0553	-0.374854	193265	0	Superfamily II DNA/RNA helicases, SNF2 family
COG0053	-0.369144	193534	0	Predicted Co/Zn/Cd cation transporters
COG2966	-0.838148	193871	0	Uncharacterized conserved protein
COG0687	-0.867001	193883	0	Spermidine/putrescine-binding periplasmic protein
COG1284	-2.78817	194013	0	Uncharacterized conserved protein
COG0249	-1.36854	194493	0	Mismatch repair ATPase (MutS family)
COG0296	-0.416683	196141	0	1,4-alpha-glucan branching enzyme
COG0391	-0.387736	196772	0	Uncharacterized conserved protein
COG0794	-0.117959	197290	0	Predicted sugar phosphate isomerase involved in capsule formation
COG1080	-0.369603	197954	0	Phosphoenolpyruvate-protein kinase (PTS system EI component in bacteria)
COG1401	-1.56538	199051	0	GTPase subunit of restriction endonuclease
COG1455	-2.86585	199579	0	Phosphotransferase system cellobiose-specific component IIC
COG2825	-1.24742	199839	0	Outer membrane protein
COG1072	-0.295209	199949	0	Panthothenate kinase
COG4773	-0.353769	200640	0	Outer membrane receptor for ferric coprogen and ferric-rhodotorulic acid
COG2812	-0.151238	200861	0	DNA polymerase III, gamma/tau subunits
COG1043	-0.138833	201113	0	Acyl-[acyl carrier protein]--UDP-N-acetylglucosamine O-acyltransferase
COG1321	-0.594936	201450	0	Mn-dependent transcriptional regulator
COG0281	-0.415404	201529	0	Malic enzyme
COG1555	-1.11413	201618	0	DNA uptake protein and related DNA-binding proteins
COG0577	-1.13353	201709	0	ABC-type antimicrobial peptide transport system, permease component
COG0363	-0.403982	201810	0	6-phosphogluconolactonase/Glucosamine-6-phosphate isomerase/deaminase
COG0386	-0.601668	203579	0	Glutathione peroxidase
COG1597	-1.00201	204097	0	Sphingosine kinase and enzymes related to eukaryotic diacylglycerol kinase
COG0469	-0.60646	204494	0	Pyruvate kinase
COG1477	-0.68228	204986	0	Membrane-associated lipoprotein involved in thiamine biosynthesis
COG3711	-3.31653	205268	0	Transcriptional antiterminator
COG1141	-0.199144	206345	0	Ferredoxin
COG3119	-0.589983	206591	0	Arylsulfatase A and related enzymes
COG0110	-0.64807	206620	0	Acetyltransferase (isoleucine patch superfamily)
COG2233	-1.21633	207150	0	Xanthine/uracil permeases
COG2807	-0.306468	208249	0	Cyanate permease
COG1180	-1.6511	209604	0	Pyruvate-formate lyase-activating enzyme
COG0507	-1.05218	211319	0	ATP-dependent exoDNAse (exonuclease V), alpha subunit - helicase superfamily I member
COG4775	-0.341432	211877	0	Outer membrane protein/protective antigen OMA87
COG0590	-0.551015	212219	0	Cytosine/adenosine deaminases
COG0793	-0.643271	212364	0	Periplasmic protease
COG0620	-0.818259	212957	0	Methionine synthase II (cobalamin-independent)
COG0695	-0.209938	213874	0	Glutaredoxin and related proteins
COG1983	-0.711369	215044	0	Putative stress-responsive transcriptional regulator
COG4232	-0.38671	215626	0	Thiol:disulfide interchange protein
COG2017	-0.833789	216887	0	Galactose mutarotase and related enzymes
COG0039	-0.651761	217004	0	Malate/lactate dehydrogenases
COG2081	-0.657245	217409	0	Predicted flavoproteins
COG2177	-0.278576	217934	0	Cell division protein
COG1115	-0.516781	219837	0	Na+/alanine symporter
COG1142	-0.926617	221797	0	Fe-S-cluster-containing hydrogenase components 2
COG0486	-0.338133	221946	0	Predicted GTPase
COG1304	-0.643065	222003	0	L-lactate dehydrogenase (FMN-dependent) and related alpha-hydroxy acid dehydrogenases
COG3568	-0.352154	223396	0	Metal-dependent hydrolase
COG2265	-1.44705	223811	0	SAM-dependent methyltransferases related to tRNA (uracil-5-)-methyltransferase
COG0226	-0.274256	224135	0	ABC-type phosphate transport system, periplasmic component
COG1121	-1.19891	225897	0	ABC-type Mn/Zn transport systems, ATPase component
COG0722	-0.284083	225993	0	3-deoxy-D-arabino-heptulosonate 7-phosphate (DAHP) synthase
COG1108	-1.29542	226516	0	ABC-type Mn2+/Zn2+ transport systems, permease components
COG0550	-0.616727	227549	0	Topoisomerase IA
COG0719	-1.1842	229047	0	ABC-type transport system involved in Fe-S cluster assembly, permease component
COG1112	-0.56089	229284	0	Superfamily I DNA and RNA helicases and helicase subunits
COG1530	-0.236859	231399	0	Ribonucleases G and E
COG0446	-0.48885	232307	0	Uncharacterized NAD(FAD)-dependent dehydrogenases
COG1122	-1.39298	234509	0	ABC-type cobalt transport system, ATPase component
COG0803	-1.15871	235375	0	ABC-type metal ion transport system, periplasmic component/surface adhesin
COG3451	-0.167434	235387	0	Type IV secretory pathway, VirB4 components
COG1263	-3.04452	238030	0	Phosphotransferase system IIC components, glucose/maltose/N-acetylglucosamine-specific
COG0009	-0.479101	238295	0	Putative translation factor (SUA5)
COG0535	-0.127453	241461	0	Predicted Fe-S oxidoreductases
COG0474	-1.26344	242169	0	Cation transport ATPase
COG1307	-1.75335	242343	0	Uncharacterized protein conserved in bacteria
COG0534	-0.711544	243658	0	Na+-driven multidrug efflux pump
COG3279	-1.65716	244042	0	Response regulator of the LytR/AlgR family
COG1061	-0.146245	244899	0	DNA or RNA helicases of superfamily II
COG2148	-0.833532	246631	0	Sugar transferases involved in lipopolysaccharide synthesis
COG1177	-0.109695	247847	0	ABC-type spermidine/putrescine transport system, permease component II
COG2865	-0.96005	248049	0	Predicted transcriptional regulator containing an HTH domain and an uncharacterized domain shared with the mammalian protein Schlafen
COG5002	-0.316163	251722	0	Signal transduction histidine kinase
COG1418	-0.615536	252605	0	Predicted HD superfamily hydrolase
COG0437	-0.111473	252879	0	Fe-S-cluster-containing hydrogenase components 1
COG1686	-0.685003	256038	0	D-alanyl-D-alanine carboxypeptidase
COG0144	-0.776432	256988	0	tRNA and rRNA cytosine-C5-methylases
COG3547	-0.156331	259080	0	Transposase and inactivated derivatives
COG0635	-0.0919442	260254	0	Coproporphyrinogen III oxidase and related Fe-S oxidoreductases
COG2755	-0.559743	260579	0	Lysophospholipase L1 and related esterases
COG0765	-0.108138	262157	0	ABC-type amino acid transport system, permease component
COG0619	-1.32863	262366	0	ABC-type cobalt transport system, permease component CbiQ and related transporters
COG0595	-0.425729	263314	0	Predicted hydrolase of the metallo-beta-lactamase superfamily
COG0698	-0.522563	263331	0	Ribose 5-phosphate isomerase RpiB
COG0847	-0.455918	263527	0	DNA polymerase III, epsilon subunit and related 3'-5' exonucleases
COG2849	-3.44479	264186	0	Uncharacterized protein conserved in bacteria
COG3599	-0.720988	264431	0	Cell division initiation protein
COG1459	-0.319589	269757	0	Type II secretory pathway, component PulF
COG1674	-0.149929	270060	0	DNA segregation ATPase FtsK/SpoIIIE and related proteins
COG1511	-0.376928	270311	0	Predicted membrane protein
COG2606	-0.110681	274445	0	Uncharacterized conserved protein
COG2211	-0.359629	275955	0	Na+/melibiose symporter and related transporters
COG0693	-0.541605	275961	0	Putative intracellular protease/amidase
COG1373	-0.241915	278212	0	Predicted ATPase (AAA+ superfamily)
COG1022	-0.266918	278607	0	Long-chain acyl-CoA synthetases (AMP-forming)
COG1131	-0.250857	278762	0	ABC-type multidrug transport system, ATPase component
COG0389	-0.431423	278951	0	Nucleotidyltransferase/DNA polymerase involved in DNA repair
COG3063	-0.306843	281621	0	Tfp pilus assembly protein PilF
COG0612	-0.266812	282537	0	Predicted Zn-dependent peptidases
COG0637	-0.479759	289057	0	Predicted phosphatase/phosphohexomutase
COG1404	-0.163703	289574	0	Subtilisin-like serine proteases
COG2962	-0.255476	290394	0	Predicted permeases
COG0656	-0.208288	295090	0	Aldo/keto reductases, related to diketogulonate reductase
COG3666	-1.71392	295746	0	Transposase and inactivated derivatives
COG2067	-0.232105	304861	0	Long-chain fatty acid transport protein
COG4123	-0.280261	305434	0	Predicted O-methyltransferase
COG2059	-0.166588	306250	0	Chromate transport protein ChrA
COG2723	-1.94481	308600	0	Beta-glucosidase/6-phospho-beta-glucosidase/beta-galactosidase
COG0716	-0.790265	312363	0	Flavodoxins
COG0038	-0.601422	315632	0	Chloride channel protein EriC
COG1393	-0.91381	316413	0	Arsenate reductase and related proteins, glutaredoxin family
COG0370	-0.304675	317009	0	Fe2+ transport system protein B
COG1349	-0.755855	317996	0	Transcriptional regulators of sugar metabolism
COG0545	-0.688213	318555	0	FKBP-type peptidyl-prolyl cis-trans isomerases 1
COG1959	-0.351231	319449	0	Predicted transcriptional regulator
COG4372	-0.402065	322226	0	Uncharacterized protein conserved in bacteria with the myosin-like domain
COG1961	-0.268735	322608	0	Site-specific recombinases, DNA invertase Pin homologs
COG1757	-0.426373	325371	0	Na+/H+ antiporter
COG0463	-0.692907	328413	0	Glycosyltransferases involved in cell wall biogenesis
COG1215	-0.533189	330464	0	Glycosyltransferases, probably involved in cell wall biogenesis
COG2378	-0.400701	331126	0	Predicted transcriptional regulator
COG5263	-3.16472	341765	0	FOG: Glucan-binding domain (YG repeat)
COG0431	-0.245013	345324	0	Predicted flavoprotein
COG2176	-0.381058	346698	0	DNA polymerase III, alpha subunit (gram-positive type)
COG2244	-1.13167	346737	0	Membrane protein involved in the export of O-antigen and teichoic acid
COG0842	-0.128155	351294	0	ABC-type multidrug transport system, permease component
COG1476	-1.1991	351968	0	Predicted transcriptional regulators
COG1132	-0.607911	355214	0	ABC-type multidrug transport system, ATPase and permease components
COG1368	-0.354528	357028	0	Phosphoglycerol transferase and related proteins, alkaline phosphatase superfamily
COG1473	-0.131142	358856	0	Metal-dependent amidase/aminoacylase/carboxypeptidase
COG4783	-0.722364	359233	0	Putative Zn-dependent protease, contains TPR repeats
COG1011	-0.504242	360709	0	Predicted hydrolase (HAD superfamily)
COG1316	-0.804517	367369	0	Transcriptional regulator
COG0780	-0.186148	373837	0	Enzyme related to GTP cyclohydrolase I
COG1737	-0.508336	375938	0	Transcriptional regulators
COG4646	-1.19039	376909	0	DNA methylase
COG0564	-0.369111	378466	0	Pseudouridylate synthases, 23S RNA-specific
COG1193	-0.450087	380332	0	Mismatch repair ATPase (MutS family)
COG1164	-0.504207	385219	0	Oligoendopeptidase F
COG1335	-0.146818	385716	0	Amidases related to nicotinamidase
COG1854	-0.601383	392531	0	LuxS protein involved in autoinducer AI2 synthesis
COG4206	-1.18604	398856	0	Outer membrane cobalamin receptor protein
COG3464	-0.786672	400161	0	Transposase and inactivated derivatives
COG3326	-0.158846	401705	0	Predicted membrane protein
COG1564	-0.274375	404235	0	Thiamine pyrophosphokinase
COG3501	-0.56147	411932	0	Uncharacterized protein conserved in bacteria
COG1293	-0.141277	415656	0	Predicted RNA-binding protein homologous to eukaryotic snRNP
COG3842	-0.196883	417758	0	ABC-type spermidine/putrescine transport systems, ATPase components
COG0813	-0.208126	422625	0	Purine-nucleoside phosphorylase
COG2731	-0.241282	423382	0	Beta-galactosidase, beta subunit
COG1636	-0.169847	427954	0	Uncharacterized protein conserved in bacteria
COG1015	-0.171191	431031	0	Phosphopentomutase
COG1506	-0.264275	438374	0	Dipeptidyl aminopeptidases/acylaminoacyl-peptidases
COG3188	-1.27261	448800	0	P pilus assembly protein, porin PapC
COG0346	-0.113921	452919	0	Lactoylglutathione lyase and related lyases
COG3677	-1.87934	465801	0	Transposase and inactivated derivatives
COG3039	-1.86265	467255	0	Transposase and inactivated derivatives, IS5 family
COG0366	-0.881477	472144	0	Glycosidases
COG0561	-1.76742	475355	0	Predicted hydrolases of the HAD superfamily
COG0526	-0.194717	476949	0	Thiol-disulfide isomerase and thioredoxins
COG4974	-0.638815	483500	0	Site-specific recombinase XerD
COG1175	-0.160893	489547	0	ABC-type sugar transport systems, permease components
COG4771	-1.22708	490359	0	Outer membrane receptor for ferrienterochelin and colicins
COG0814	-0.223077	495052	0	Amino acid permeases
COG1940	-0.939474	500298	0	Transcriptional regulator/sugar kinase
COG3209	-1.08189	501958	0	Rhs family protein
COG0524	-0.21717	504018	0	Sugar kinases, ribokinase family
COG0438	-0.23099	520690	0	Glycosyltransferase
COG3121	-1.19127	527781	0	P pilus assembly protein, chaperone PapD
COG1249	-0.290249	558431	0	Pyruvate/2-oxoglutarate dehydrogenase complex, dihydrolipoamide dehydrogenase (E3) component, and related enzymes
COG0395	-0.144549	566018	0	ABC-type sugar transport system, permease component
COG1196	-0.42103	576815	0	Chromosome segregation ATPases
COG1653	-0.199735	577120	0	ABC-type sugar transport system, periplasmic component
COG0664	-0.232191	598836	0	cAMP-binding proteins - catabolite gene activator and regulatory subunit of cAMP-dependent protein kinases
COG0406	-0.126731	626618	0	Fructose-2,6-bisphosphatase
COG2826	-1.32145	647800	0	Transposase and inactivated derivatives, IS30 family
COG1609	-0.426239	827363	0	Transcriptional regulators
COG1629	-0.952144	871736	0	Outer membrane receptor proteins, mostly Fe transport
COG1051	-0.386352	893497	0	ADP-ribose pyrophosphatase
COG3539	-1.63075	898606	0	P pilus assembly protein, pilin FimA
COG1662	-3.32598	1.16875e+06	0	Transposase and inactivated derivatives, IS1 family
COG2207	-0.0875438	1.18556e+06	0	AraC-type DNA-binding domain-containing proteins
COG5377	-0.37712	30874.1	4.94065645841247e-324	Phage-related protein, predicted endonuclease
COG0428	-0.14387	123338	1.57606941023358e-321	Predicted divalent heavy-metal cations transporter
COG4843	-1.48168	2856.22	1.01347685931415e-319	Uncharacterized protein conserved in bacteria
COG0030	-0.0802356	67440.8	8.02303320968683e-319	Dimethyladenosine transferase (rRNA methylation)
COG4694	-0.185419	132859	1.27889732337605e-317	Uncharacterized protein conserved in bacteria
COG2401	-3.24871	1945.14	2.54415562418741e-314	ABC-type ATPase fused to a predicted acetyltransferase domain
COG2388	-0.140396	159316	7.97709898767062e-312	Predicted acetyltransferase
COG3327	-0.694119	12484	1.17637852932243e-311	Phenylacetic acid-responsive transcriptional repressor
COG2153	-0.136015	156914	0	Predicted acyltransferase
COG3811	-2.84918	2146.8	0	Uncharacterized protein conserved in bacteria
COG3177	-0.0812002	269516	1.94752e-307	Uncharacterized conserved protein
COG4846	-2.82995	2637.81	4.47107e-307	Membrane protein involved in cytochrome C biogenesis
COG4840	-2.82782	2640.18	3.03175e-306	Uncharacterized protein conserved in bacteria
COG4347	-2.82782	2640.18	3.03175e-306	Predicted membrane protein
COG4837	-2.82675	2640.81	7.89231e-306	Uncharacterized protein conserved in bacteria
COG4896	-2.82675	2640.81	7.89231e-306	Uncharacterized protein conserved in bacteria
COG1188	-0.0843497	99341.8	1.65442e-305	Ribosome-associated heat shock protein implicated in the recycling of the 50S subunit (S4 paralog)
COG4897	-2.82568	2645.93	2.05432e-305	Uncharacterized protein conserved in bacteria
COG1464	-0.0767063	48223.2	4.31651e-305	ABC-type metal ion transport system, periplasmic component/surface antigen
COG0171	-0.0825014	85779.5	3.40372e-302	NAD synthase
COG0471	-0.0701201	494608	4.57324e-300	Di- and tricarboxylate transporters
COG1262	-0.103048	258500	8.76805e-300	Uncharacterized conserved protein
COG3704	-0.209674	105655	2.9909e-298	Type IV secretory pathway, VirB6 components
COG3735	-0.174598	118559	1.90849e-297	Uncharacterized protein conserved in bacteria
COG1782	-2.23618	2551.75	1.98953e-297	Predicted metal-dependent RNase, consists of a metallo-beta-lactamase domain and an RNA-binding KH domain
COG5557	-0.354265	49428.8	2.39181e-296	Polysulphide reductase
COG4365	-0.933454	6250.4	2.34775e-292	Uncharacterized protein conserved in bacteria
COG4264	-0.276826	75449.5	4.59645e-292	Siderophore synthetase component
COG3778	-1.95442	1815.95	5.07425e-292	Uncharacterized protein conserved in bacteria
COG5441	-1.13054	10091.5	1.97265e-291	Uncharacterized conserved protein
COG1494	-0.202761	97425.6	3.45028e-291	Fructose-1,6-bisphosphatase/sedoheptulose 1,7-bisphosphatase and related proteins
COG4228	-1.94608	1834.31	1.49446e-286	Mu-like prophage DNA circulation protein
COG5542	-0.939361	6310.11	1.53975e-285	Predicted integral membrane protein
COG4800	-3.01792	1157.22	1.57715e-285	Predicted transcriptional regulator with an HTH domain
COG4026	-1.74194	2433.67	1.05346e-283	Uncharacterized protein containing TOPRIM domain, potential nuclease
COG0511	-0.0879391	182054	2.7002e-283	Biotin carboxyl carrier protein
COG2163	-2.24759	1489.03	1.29706e-282	Ribosomal protein L14E/L6E/L27E
COG3668	-0.230638	62984.7	9.33979e-280	Plasmid stabilization system protein
[truncated: 398 more rows]
